# Supplementary material for: catena-Poly[[(1,10-phenanthroline-κ2 N,N′)zinc]-μ-furan-2,5-dicarboxyl­ato-κ4 O 2,O 2′:O 5,O 5′]
Source: Acta Crystallogr Sect E Struct Rep Online. 2012 May 12;68(Pt 6):m750. doi: 10.1107/S1600536812019836 (PMC3379089; doi:10.1107/S1600536812019836)
Supplement: Supplementary file 1 [file e-68-0m750-sup1.cif]

##############################################################################
#                                                                            #
# This CIF contains the data in a paper accepted for publication in          #
# Acta Crystallographica Section E. It conforms to the requirements of       #
# Notes for Authors for Acta Crystallographica Section E, and has been       #
# peer reviewed under the auspices of the IUCr Commission on Journals.       #
#                                                                            #
# Full details of the Crystallographic Information File format               #
# are given in the paper "The Crystallographic Information File (CIF):       #
# a New Standard Archive File for Crystallography" by S. R. Hall, F. H.      #
# Allen and I. D. Brown [Acta Cryst. (1991), A47, 655-685].                  #
#                                                                            #
# The current version of the core CIF dictionary is obtainable from          #
# ftp://ftp.iucr.org/pub/cif_core.dic.                                       #
#                                                                            #
# Software is freely available for graphical display of the structure(s)     #
# in this CIF. For information consult the CIF software page                 #
# http://www.iucr.org/resources/cif/software.                                #
#                                                                            #
# This file may be used for bona fide research purposes within the           #
# scientific community so long as proper attribution is given to the journal # 
# article from which it was obtained.                                        #
#                                                                            #
##############################################################################
data_I
_audit_creation_method     SHELXL-97
_chemical_name_systematic
;
<i>catena</i>-Poly[[(1,10-phenanthroline-\k^2^<i>N</i>,<i>N</i>')zinc]-
\m-furan-2,5-dicarboxylato-
\k^4^<i>O</i>^2^,<i>O</i>^2'^:<i>O</i>^5^,<i>O</i>^5'^]
;
_chemical_name_common     ?
_chemical_formula_moiety     'C18 H10 N2 O5 Zn'
_chemical_formula_sum     'C18 H10 N2 O5 Zn'
_chemical_formula_iupac     '[Zn (C6 H2 O5) (C12 H8 N2)]'
_chemical_formula_weight     399.67
_chemical_melting_point     ?
_symmetry_cell_setting     monoclinic
_symmetry_space_group_name_H-M     'P 21/c'
_symmetry_space_group_name_Hall     '-P 2ybc'
loop_
    _symmetry_equiv_pos_as_xyz
    'x, y, z'
    '-x, y+1/2, -z+1/2'
    '-x, -y, -z'
    'x, -y-1/2, z-1/2'
_cell_length_a     5.8725(10)
_cell_length_b     15.013(3)
_cell_length_c     19.241(8)
_cell_angle_alpha     90.00
_cell_angle_beta     104.42(3)
_cell_angle_gamma     90.00
_cell_volume     1642.9(8)
_cell_formula_units_Z     4
_cell_measurement_reflns_used     2000
_cell_measurement_theta_min     3.49
_cell_measurement_theta_max     27.48
_cell_measurement_temperature     293(2)
_exptl_crystal_description     'block'
_exptl_crystal_colour     'colorless'
_exptl_crystal_size_max     0.16
_exptl_crystal_size_mid     0.13
_exptl_crystal_size_min     0.12
_exptl_crystal_density_diffrn     1.616
_exptl_crystal_density_meas     ?
_exptl_crystal_density_method     'not measured'
_exptl_crystal_F_000     808
_exptl_absorpt_coefficient_mu     1.528
_exptl_absorpt_correction_type     multi-scan
_exptl_absorpt_process_details     '(ABSCOR; Higashi, 1995)'
_exptl_absorpt_correction_T_min     0.7921
_exptl_absorpt_correction_T_max     0.8379
_exptl_special_details
;
;
_diffrn_ambient_temperature     293(2)
_diffrn_radiation_type     MoK\a
_diffrn_radiation_wavelength     0.71073
_diffrn_radiation_source     'fine-focus sealed tube'
_diffrn_radiation_monochromator     graphite
_diffrn_measurement_device_type     'Rigaku R-AXIS RAPID'
_diffrn_measurement_method     \w
_diffrn_detector_area_resol_mean     10.00
_diffrn_reflns_number     14467
_diffrn_reflns_av_R_equivalents     0.0658
_diffrn_reflns_av_sigmaI/netI     0.0605
_diffrn_reflns_theta_min     3.49
_diffrn_reflns_theta_max     27.48
_diffrn_reflns_theta_full     25.00
_diffrn_measured_fraction_theta_max     0.979
_diffrn_measured_fraction_theta_full     0.992
_diffrn_reflns_limit_h_min     -7
_diffrn_reflns_limit_h_max     7
_diffrn_reflns_limit_k_min     -19
_diffrn_reflns_limit_k_max     19
_diffrn_reflns_limit_l_min     -24
_diffrn_reflns_limit_l_max     24
_refine_special_details
;
Refinement of <i>F</i>^2^ against ALL reflections. The weighted <i>R</i>-factor
<i>wR</i> and goodness of fit <i>S</i> are based on <i>F</i>^2^, conventional
<i>R</i>-factors <i>R</i> are based on <i>F</i>, with <i>F</i> set to zero for
negative <i>F</i>^2^. The threshold expression of <i>F</i>^2^ >
\s(<i>F</i>^2^) is used only for calculating <i>R</i>-factors(gt) <i>etc</i>.
and is not relevant to the choice of reflections for refinement.
<i>R</i>-factors based on <i>F</i>^2^ are statistically about twice as large
as those based on <i>F</i>, and <i>R</i>- factors based on ALL data will be
even larger.
;
_reflns_number_total     3688
_reflns_number_gt     2166
_reflns_threshold_expression     I>2\s(I)
_refine_ls_structure_factor_coef     Fsqd
_refine_ls_matrix_type     full
_refine_ls_R_factor_all     0.1075
_refine_ls_R_factor_gt     0.0550
_refine_ls_wR_factor_gt     0.0986
_refine_ls_wR_factor_ref     0.1214
_refine_ls_goodness_of_fit_ref     1.044
_refine_ls_restrained_S_all     1.060
_refine_ls_number_reflns     3688
_refine_ls_number_parameters     235
_refine_ls_number_restraints     156
_refine_ls_hydrogen_treatment     constr
_refine_ls_weighting_scheme     calc
_refine_ls_weighting_details
         'calc w=1/[\s^2^(Fo^2^)+(0.0305P)^2^+1.7497P] where P=(Fo^2^+2Fc^2^)/3'
_atom_sites_solution_hydrogens     geom
_atom_sites_solution_primary     direct
_atom_sites_solution_secondary     difmap
_refine_ls_shift/su_max     0.000
_refine_ls_shift/su_mean     0.000
_refine_diff_density_max     0.367
_refine_diff_density_min     -0.367
_refine_ls_extinction_method     none
_refine_ls_extinction_coef     ?
loop_
    _atom_type_symbol
    _atom_type_description
    _atom_type_scat_dispersion_real
    _atom_type_scat_dispersion_imag
    _atom_type_scat_source
    'C' 'C' 0.0033 0.0016
                         'International Tables Vol C Tables 4.2.6.8 and 6.1.1.4'
    'H' 'H' 0.0000 0.0000
                         'International Tables Vol C Tables 4.2.6.8 and 6.1.1.4'
    'N' 'N' 0.0061 0.0033
                         'International Tables Vol C Tables 4.2.6.8 and 6.1.1.4'
    'O' 'O' 0.0106 0.0060
                         'International Tables Vol C Tables 4.2.6.8 and 6.1.1.4'
    'Zn' 'Zn' 0.2839 1.4301
                         'International Tables Vol C Tables 4.2.6.8 and 6.1.1.4'
_computing_data_collection     'PROCESS-AUTO (Rigaku, 1998)'
_computing_cell_refinement     'PROCESS-AUTO (Rigaku, 1998)'
_computing_data_reduction     'CrystalStructure (Rigaku/MSC, 2002)'
_computing_structure_solution     'SHELXS97 (Sheldrick, 2008)'
_computing_structure_refinement     'SHELXL97 (Sheldrick, 2008)'
_computing_molecular_graphics     'DIAMOND (Brandenburg, 2000)'
_computing_publication_material     'SHELXL97 (Sheldrick, 2008)'
loop_
    _atom_site_type_symbol
    _atom_site_label
    _atom_site_fract_x
    _atom_site_fract_y
    _atom_site_fract_z
    _atom_site_U_iso_or_equiv
    _atom_site_adp_type
    _atom_site_calc_flag
    _atom_site_refinement_flags
    _atom_site_occupancy
    _atom_site_symmetry_multiplicity
    _atom_site_disorder_assembly
    _atom_site_disorder_group
    Zn Zn1 0.35240(10) 0.25875(4) 0.08732(3) 0.0611(2) Uani d U 1 1 . .
    O O1 0.6391(5) 0.3452(2) 0.11677(17) 0.0704(9) Uani d U 1 1 . .
    O O2 0.3330(5) 0.3794(2) 0.15596(16) 0.0662(9) Uani d U 1 1 . .
    O O3 0.5760(4) 0.51458(17) 0.23919(13) 0.0448(6) Uani d U 1 1 . .
    O O4 0.8463(5) 0.6748(2) 0.36985(15) 0.0636(8) Uani d U 1 1 . .
    O O5 0.4722(5) 0.6501(2) 0.32328(16) 0.0686(9) Uani d U 1 1 . .
    N N1 0.1045(7) 0.3030(3) -0.00407(19) 0.0614(9) Uani d U 1 1 . .
    N N2 0.4670(6) 0.1904(3) 0.00778(18) 0.0606(10) Uani d U 1 1 . .
    C C1 0.5395(7) 0.3928(3) 0.1538(2) 0.0503(10) Uani d U 1 1 . .
    C C2 0.6835(6) 0.4618(3) 0.1988(2) 0.0437(9) Uani d U 1 1 . .
    C C3 0.9155(7) 0.4798(3) 0.2139(2) 0.0565(11) Uani d U 1 1 . .
    H H3 1.0259 0.4532 0.1933 0.068 Uiso calc R 1 1 . .
    C C4 0.9582(7) 0.5469(3) 0.2670(2) 0.0544(11) Uani d U 1 1 . .
    H H4 1.1028 0.5724 0.2886 0.065 Uiso calc R 1 1 . .
    C C5 0.7492(6) 0.5669(3) 0.28057(19) 0.0444(9) Uani d U 1 1 . .
    C C6 0.6828(7) 0.6332(3) 0.3271(2) 0.0484(10) Uani d U 1 1 . .
    C C7 -0.0749(10) 0.3570(4) -0.0079(3) 0.0833(16) Uani d U 1 1 . .
    H H7 -0.0992 0.3816 0.0340 0.100 Uiso calc R 1 1 . .
    C C8 -0.2319(10) 0.3783(4) -0.0746(4) 0.0997(19) Uani d U 1 1 . .
    H H8 -0.3571 0.4170 -0.0767 0.120 Uiso calc R 1 1 . .
    C C9 -0.1958(10) 0.3409(4) -0.1357(3) 0.0943(19) Uani d U 1 1 . .
    H H9 -0.2991 0.3539 -0.1797 0.113 Uiso calc R 1 1 . .
    C C10 -0.0086(9) 0.2843(4) -0.1334(3) 0.0711(14) Uani d U 1 1 . .
    C C11 0.0446(11) 0.2424(4) -0.1952(2) 0.0849(17) Uani d U 1 1 . .
    H H11 -0.0532 0.2524 -0.2405 0.102 Uiso calc R 1 1 . .
    C C12 0.2292(12) 0.1902(4) -0.1882(3) 0.0942(18) Uani d U 1 1 . .
    H H12 0.2631 0.1667 -0.2293 0.113 Uiso calc R 1 1 . .
    C C13 0.3771(10) 0.1689(4) -0.1206(3) 0.0757(14) Uani d U 1 1 . .
    C C14 0.5738(13) 0.1132(5) -0.1103(4) 0.107(2) Uani d U 1 1 . .
    H H14 0.6125 0.0874 -0.1497 0.129 Uiso calc R 1 1 . .
    C C15 0.7072(12) 0.0968(5) -0.0442(4) 0.112(2) Uani d U 1 1 . .
    H H15 0.8534 0.0666 -0.0303 0.135 Uiso d R 1 1 . .
    C C16 0.6508(9) 0.1371(4) 0.0144(3) 0.0880(17) Uani d U 1 1 . .
    H H16 0.7459 0.1262 0.0601 0.106 Uiso calc R 1 1 . .
    C C17 0.1378(7) 0.2662(3) -0.0654(2) 0.0542(11) Uani d U 1 1 . .
    C C18 0.3306(8) 0.2074(3) -0.0590(2) 0.0574(11) Uani d U 1 1 . .
loop_
    _atom_site_aniso_label
    _atom_site_aniso_U_11
    _atom_site_aniso_U_22
    _atom_site_aniso_U_33
    _atom_site_aniso_U_12
    _atom_site_aniso_U_13
    _atom_site_aniso_U_23
    Zn1 0.0831(4) 0.0578(3) 0.0401(3) -0.0158(3) 0.0106(2) -0.0017(2)
    O1 0.0689(19) 0.066(2) 0.082(2) -0.0051(16) 0.0292(17) -0.0279(17)
    O2 0.0538(18) 0.079(2) 0.068(2) -0.0167(15) 0.0205(15) -0.0220(16)
    O3 0.0420(14) 0.0468(16) 0.0452(14) -0.0007(11) 0.0099(11) -0.0086(12)
    O4 0.0610(18) 0.064(2) 0.0605(18) -0.0104(15) 0.0055(14) -0.0212(15)
    O5 0.0543(18) 0.082(2) 0.0668(19) 0.0076(16) 0.0109(15) -0.0272(17)
    N1 0.071(2) 0.061(2) 0.054(2) 0.0000(19) 0.0195(18) 0.0055(18)
    N2 0.062(2) 0.063(2) 0.053(2) -0.0052(19) 0.0054(18) -0.0020(18)
    C1 0.056(2) 0.048(2) 0.045(2) 0.0009(19) 0.0110(19) -0.0012(18)
    C2 0.046(2) 0.043(2) 0.044(2) 0.0021(16) 0.0130(17) -0.0064(17)
    C3 0.045(2) 0.058(3) 0.068(3) 0.0036(19) 0.018(2) -0.004(2)
    C4 0.042(2) 0.055(3) 0.063(3) -0.0041(18) 0.008(2) -0.007(2)
    C5 0.045(2) 0.042(2) 0.043(2) -0.0048(17) 0.0061(17) -0.0030(16)
    C6 0.052(2) 0.047(2) 0.045(2) 0.0031(18) 0.0118(19) -0.0031(17)
    C7 0.092(4) 0.085(4) 0.083(4) 0.008(3) 0.040(3) 0.012(3)
    C8 0.083(4) 0.101(5) 0.117(5) 0.020(3) 0.028(4) 0.033(4)
    C9 0.082(4) 0.109(5) 0.080(4) -0.005(3) -0.002(3) 0.031(3)
    C10 0.075(3) 0.073(3) 0.057(3) -0.015(3) 0.002(2) 0.016(2)
    C11 0.113(4) 0.096(4) 0.037(2) -0.030(3) 0.002(3) 0.001(3)
    C12 0.141(5) 0.094(4) 0.051(3) -0.019(4) 0.030(3) -0.010(3)
    C13 0.101(4) 0.064(3) 0.065(3) -0.014(3) 0.027(3) -0.012(2)
    C14 0.137(5) 0.091(4) 0.108(5) 0.007(4) 0.056(4) -0.022(4)
    C15 0.110(5) 0.107(5) 0.129(5) 0.028(4) 0.046(4) -0.001(4)
    C16 0.076(3) 0.086(4) 0.096(4) 0.009(3) 0.009(3) 0.003(3)
    C17 0.065(3) 0.057(3) 0.039(2) -0.014(2) 0.0092(19) 0.0027(18)
    C18 0.072(3) 0.056(3) 0.045(2) -0.016(2) 0.015(2) -0.0059(19)
_geom_special_details
;
All e.s.d.'s (except the e.s.d. in the dihedral angle between two l.s. planes)
are estimated using the full covariance matrix. The cell e.s.d.'s are taken
into account individually in the estimation of e.s.d.'s in distances, angles
and torsion angles; correlations between e.s.d.'s in cell parameters are only
used when they are defined by crystal symmetry. An approximate (isotropic)
treatment of cell e.s.d.'s is used for estimating e.s.d.'s involving l.s.
planes.
;
loop_
    _geom_bond_atom_site_label_1
    _geom_bond_atom_site_label_2
    _geom_bond_site_symmetry_2
    _geom_bond_distance
    _geom_bond_publ_flag
    Zn1 O4 2_645 2.027(3) ?
    Zn1 N2 . 2.089(4) ?
    Zn1 O1 . 2.090(3) ?
    Zn1 N1 . 2.092(4) ?
    Zn1 O2 . 2.261(3) ?
    Zn1 O5 2_645 2.408(3) ?
    O1 C1 . 1.252(5) ?
    O2 C1 . 1.240(5) ?
    O3 C2 . 1.369(4) ?
    O3 C5 . 1.372(4) ?
    O4 C6 . 1.263(4) ?
    O5 C6 . 1.246(4) ?
    N1 C7 . 1.316(6) ?
    N1 C17 . 1.361(5) ?
    N2 C16 . 1.324(6) ?
    N2 C18 . 1.358(5) ?
    C1 C2 . 1.475(5) ?
    C2 C3 . 1.347(5) ?
    C3 C4 . 1.413(6) ?
    C3 H3 . 0.9300 ?
    C4 C5 . 1.351(5) ?
    C4 H4 . 0.9300 ?
    C5 C6 . 1.455(5) ?
    C7 C8 . 1.418(7) ?
    C7 H7 . 0.9300 ?
    C8 C9 . 1.367(8) ?
    C8 H8 . 0.9300 ?
    C9 C10 . 1.381(8) ?
    C9 H9 . 0.9300 ?
    C10 C17 . 1.401(6) ?
    C10 C11 . 1.447(7) ?
    C11 C12 . 1.317(8) ?
    C11 H11 . 0.9300 ?
    C12 C13 . 1.410(7) ?
    C12 H12 . 0.9300 ?
    C13 C14 . 1.399(8) ?
    C13 C18 . 1.405(6) ?
    C14 C15 . 1.341(9) ?
    C14 H14 . 0.9300 ?
    C15 C16 . 1.390(8) ?
    C15 H15 . 0.9487 ?
    C16 H16 . 0.9300 ?
    C17 C18 . 1.416(6) ?
loop_
    _geom_angle_atom_site_label_1
    _geom_angle_atom_site_label_2
    _geom_angle_atom_site_label_3
    _geom_angle_site_symmetry_1
    _geom_angle_site_symmetry_3
    _geom_angle
    _geom_angle_publ_flag
    O4 Zn1 N2 2_645 . 108.37(14) ?
    O4 Zn1 O1 2_645 . 141.51(13) ?
    N2 Zn1 O1 . . 96.85(13) ?
    O4 Zn1 N1 2_645 . 100.88(13) ?
    N2 Zn1 N1 . . 79.86(15) ?
    O1 Zn1 N1 . . 112.06(14) ?
    O4 Zn1 O2 2_645 . 98.21(12) ?
    N2 Zn1 O2 . . 153.40(13) ?
    O1 Zn1 O2 . . 59.89(11) ?
    N1 Zn1 O2 . . 96.36(14) ?
    O4 Zn1 O5 2_645 2_645 58.36(10) ?
    N2 Zn1 O5 . 2_645 91.83(13) ?
    O1 Zn1 O5 . 2_645 93.13(12) ?
    N1 Zn1 O5 . 2_645 154.14(13) ?
    O2 Zn1 O5 . 2_645 101.54(12) ?
    O4 Zn1 C1 2_645 . 121.27(13) ?
    N2 Zn1 C1 . . 126.34(14) ?
    O1 Zn1 C1 . . 30.16(12) ?
    N1 Zn1 C1 . . 107.51(14) ?
    O2 Zn1 C1 . . 29.78(11) ?
    O5 Zn1 C1 2_645 . 97.18(12) ?
    O4 Zn1 C6 2_645 2_645 29.39(11) ?
    N2 Zn1 C6 . 2_645 101.69(14) ?
    O1 Zn1 C6 . 2_645 118.33(13) ?
    N1 Zn1 C6 . 2_645 128.86(14) ?
    O2 Zn1 C6 . 2_645 101.04(13) ?
    O5 Zn1 C6 2_645 2_645 28.98(10) ?
    C1 Zn1 C6 . 2_645 111.29(13) ?
    C1 O1 Zn1 . . 92.8(2) ?
    C1 O2 Zn1 . . 85.3(2) ?
    C2 O3 C5 . . 106.3(3) ?
    C6 O4 Zn1 . 2_655 98.7(2) ?
    C6 O5 Zn1 . 2_655 81.6(2) ?
    C7 N1 C17 . . 119.2(4) ?
    C7 N1 Zn1 . . 128.5(4) ?
    C17 N1 Zn1 . . 112.3(3) ?
    C16 N2 C18 . . 118.7(4) ?
    C16 N2 Zn1 . . 129.0(4) ?
    C18 N2 Zn1 . . 112.3(3) ?
    O2 C1 O1 . . 121.8(4) ?
    O2 C1 C2 . . 121.1(4) ?
    O1 C1 C2 . . 117.0(4) ?
    O2 C1 Zn1 . . 64.9(2) ?
    O1 C1 Zn1 . . 57.0(2) ?
    C2 C1 Zn1 . . 170.2(3) ?
    C3 C2 O3 . . 110.2(3) ?
    C3 C2 C1 . . 132.0(4) ?
    O3 C2 C1 . . 117.5(3) ?
    C2 C3 C4 . . 106.7(4) ?
    C2 C3 H3 . . 126.7 ?
    C4 C3 H3 . . 126.7 ?
    C5 C4 C3 . . 107.0(4) ?
    C5 C4 H4 . . 126.5 ?
    C3 C4 H4 . . 126.5 ?
    C4 C5 O3 . . 109.8(3) ?
    C4 C5 C6 . . 131.8(4) ?
    O3 C5 C6 . . 118.4(3) ?
    O5 C6 O4 . . 121.3(4) ?
    O5 C6 C5 . . 121.1(4) ?
    O4 C6 C5 . . 117.5(3) ?
    O5 C6 Zn1 . 2_655 69.4(2) ?
    O4 C6 Zn1 . 2_655 51.9(2) ?
    C5 C6 Zn1 . 2_655 169.1(3) ?
    N1 C7 C8 . . 121.4(5) ?
    N1 C7 H7 . . 119.3 ?
    C8 C7 H7 . . 119.3 ?
    C9 C8 C7 . . 118.8(6) ?
    C9 C8 H8 . . 120.6 ?
    C7 C8 H8 . . 120.6 ?
    C8 C9 C10 . . 121.1(5) ?
    C8 C9 H9 . . 119.4 ?
    C10 C9 H9 . . 119.4 ?
    C9 C10 C17 . . 116.6(5) ?
    C9 C10 C11 . . 125.1(5) ?
    C17 C10 C11 . . 118.3(5) ?
    C12 C11 C10 . . 121.1(5) ?
    C12 C11 H11 . . 119.4 ?
    C10 C11 H11 . . 119.4 ?
    C11 C12 C13 . . 122.1(6) ?
    C11 C12 H12 . . 119.0 ?
    C13 C12 H12 . . 119.0 ?
    C14 C13 C18 . . 116.9(5) ?
    C14 C13 C12 . . 124.3(6) ?
    C18 C13 C12 . . 118.7(5) ?
    C15 C14 C13 . . 120.8(6) ?
    C15 C14 H14 . . 119.6 ?
    C13 C14 H14 . . 119.6 ?
    C14 C15 C16 . . 119.2(6) ?
    C14 C15 H15 . . 129.0 ?
    C16 C15 H15 . . 111.2 ?
    N2 C16 C15 . . 122.5(6) ?
    N2 C16 H16 . . 118.7 ?
    C15 C16 H16 . . 118.7 ?
    N1 C17 C10 . . 122.9(4) ?
    N1 C17 C18 . . 117.5(4) ?
    C10 C17 C18 . . 119.6(4) ?
    N2 C18 C13 . . 121.8(5) ?
    N2 C18 C17 . . 118.0(4) ?
    C13 C18 C17 . . 120.1(4) ?
loop_
    _geom_torsion_atom_site_label_1
    _geom_torsion_atom_site_label_2
    _geom_torsion_atom_site_label_3
    _geom_torsion_atom_site_label_4
    _geom_torsion_site_symmetry_1
    _geom_torsion_site_symmetry_2
    _geom_torsion_site_symmetry_3
    _geom_torsion_site_symmetry_4
    _geom_torsion
    _geom_torsion_publ_flag
    O4 Zn1 O1 C1 2_645 . . . -59.7(3) ?
    N2 Zn1 O1 C1 . . . . 168.9(3) ?
    N1 Zn1 O1 C1 . . . . 87.1(3) ?
    O2 Zn1 O1 C1 . . . . 2.6(2) ?
    O5 Zn1 O1 C1 2_645 . . . -98.9(3) ?
    C6 Zn1 O1 C1 2_645 . . . -83.9(3) ?
    O4 Zn1 O2 C1 2_645 . . . 143.5(2) ?
    N2 Zn1 O2 C1 . . . . -34.5(4) ?
    O1 Zn1 O2 C1 . . . . -2.6(2) ?
    N1 Zn1 O2 C1 . . . . -114.5(3) ?
    O5 Zn1 O2 C1 2_645 . . . 84.3(3) ?
    C6 Zn1 O2 C1 2_645 . . . 113.8(3) ?
    O4 Zn1 N1 C7 2_645 . . . 71.3(4) ?
    N2 Zn1 N1 C7 . . . . 178.3(4) ?
    O1 Zn1 N1 C7 . . . . -88.4(4) ?
    O2 Zn1 N1 C7 . . . . -28.3(4) ?
    O5 Zn1 N1 C7 2_645 . . . 105.4(5) ?
    C1 Zn1 N1 C7 . . . . -56.6(4) ?
    C6 Zn1 N1 C7 2_645 . . . 81.4(5) ?
    O4 Zn1 N1 C17 2_645 . . . -106.0(3) ?
    N2 Zn1 N1 C17 . . . . 1.0(3) ?
    O1 Zn1 N1 C17 . . . . 94.3(3) ?
    O2 Zn1 N1 C17 . . . . 154.4(3) ?
    O5 Zn1 N1 C17 2_645 . . . -71.9(4) ?
    C1 Zn1 N1 C17 . . . . 126.1(3) ?
    C6 Zn1 N1 C17 2_645 . . . -95.9(3) ?
    O4 Zn1 N2 C16 2_645 . . . -84.1(4) ?
    O1 Zn1 N2 C16 . . . . 66.4(4) ?
    N1 Zn1 N2 C16 . . . . 177.7(4) ?
    O2 Zn1 N2 C16 . . . . 93.7(5) ?
    O5 Zn1 N2 C16 2_645 . . . -27.0(4) ?
    C1 Zn1 N2 C16 . . . . 73.3(5) ?
    C6 Zn1 N2 C16 2_645 . . . -54.5(4) ?
    O4 Zn1 N2 C18 2_645 . . . 97.8(3) ?
    O1 Zn1 N2 C18 . . . . -111.7(3) ?
    N1 Zn1 N2 C18 . . . . -0.4(3) ?
    O2 Zn1 N2 C18 . . . . -84.3(4) ?
    O5 Zn1 N2 C18 2_645 . . . 154.9(3) ?
    C1 Zn1 N2 C18 . . . . -104.8(3) ?
    C6 Zn1 N2 C18 2_645 . . . 127.5(3) ?
    Zn1 O2 C1 O1 . . . . 4.5(4) ?
    Zn1 O2 C1 C2 . . . . -171.2(4) ?
    Zn1 O1 C1 O2 . . . . -4.9(4) ?
    Zn1 O1 C1 C2 . . . . 171.0(3) ?
    O4 Zn1 C1 O2 2_645 . . . -43.5(3) ?
    N2 Zn1 C1 O2 . . . . 161.7(2) ?
    O1 Zn1 C1 O2 . . . . 175.4(4) ?
    N1 Zn1 C1 O2 . . . . 71.5(3) ?
    O5 Zn1 C1 O2 2_645 . . . -100.7(2) ?
    C6 Zn1 C1 O2 2_645 . . . -74.5(3) ?
    O4 Zn1 C1 O1 2_645 . . . 141.0(2) ?
    N2 Zn1 C1 O1 . . . . -13.8(3) ?
    N1 Zn1 C1 O1 . . . . -103.9(3) ?
    O2 Zn1 C1 O1 . . . . -175.4(4) ?
    O5 Zn1 C1 O1 2_645 . . . 83.8(3) ?
    C6 Zn1 C1 O1 2_645 . . . 110.1(3) ?
    C5 O3 C2 C3 . . . . 0.0(4) ?
    C5 O3 C2 C1 . . . . 174.6(3) ?
    O2 C1 C2 C3 . . . . 168.7(4) ?
    O1 C1 C2 C3 . . . . -7.3(7) ?
    O2 C1 C2 O3 . . . . -4.5(6) ?
    O1 C1 C2 O3 . . . . 179.6(4) ?
    O3 C2 C3 C4 . . . . 0.5(5) ?
    C1 C2 C3 C4 . . . . -173.0(4) ?
    C2 C3 C4 C5 . . . . -0.9(5) ?
    C3 C4 C5 O3 . . . . 0.9(5) ?
    C3 C4 C5 C6 . . . . -176.6(4) ?
    C2 O3 C5 C4 . . . . -0.6(4) ?
    C2 O3 C5 C6 . . . . 177.3(3) ?
    Zn1 O5 C6 O4 2_655 . . . 1.0(4) ?
    Zn1 O5 C6 C5 2_655 . . . -176.7(4) ?
    Zn1 O4 C6 O5 2_655 . . . -1.2(5) ?
    Zn1 O4 C6 C5 2_655 . . . 176.6(3) ?
    C4 C5 C6 O5 . . . . 168.5(4) ?
    O3 C5 C6 O5 . . . . -8.9(6) ?
    C4 C5 C6 O4 . . . . -9.3(7) ?
    O3 C5 C6 O4 . . . . 173.3(3) ?
    C4 C5 C6 Zn1 . . . 2_655 4.8(19) ?
    O3 C5 C6 Zn1 . . . 2_655 -172.5(13) ?
    C17 N1 C7 C8 . . . . -0.8(7) ?
    Zn1 N1 C7 C8 . . . . -178.0(4) ?
    N1 C7 C8 C9 . . . . 0.7(9) ?
    C7 C8 C9 C10 . . . . -0.9(9) ?
    C8 C9 C10 C17 . . . . 1.2(8) ?
    C8 C9 C10 C11 . . . . -179.5(5) ?
    C9 C10 C11 C12 . . . . 179.0(6) ?
    C17 C10 C11 C12 . . . . -1.7(8) ?
    C10 C11 C12 C13 . . . . 3.3(9) ?
    C11 C12 C13 C14 . . . . 179.4(6) ?
    C11 C12 C13 C18 . . . . -2.5(9) ?
    C18 C13 C14 C15 . . . . 1.2(9) ?
    C12 C13 C14 C15 . . . . 179.4(6) ?
    C13 C14 C15 C16 . . . . -1.2(11) ?
    C18 N2 C16 C15 . . . . -1.1(8) ?
    Zn1 N2 C16 C15 . . . . -179.1(5) ?
    C14 C15 C16 N2 . . . . 1.2(10) ?
    C7 N1 C17 C10 . . . . 1.2(7) ?
    Zn1 N1 C17 C10 . . . . 178.8(3) ?
    C7 N1 C17 C18 . . . . -179.0(4) ?
    Zn1 N1 C17 C18 . . . . -1.4(5) ?
    C9 C10 C17 N1 . . . . -1.4(7) ?
    C11 C10 C17 N1 . . . . 179.2(4) ?
    C9 C10 C17 C18 . . . . 178.9(4) ?
    C11 C10 C17 C18 . . . . -0.5(6) ?
    C16 N2 C18 C13 . . . . 1.2(7) ?
    Zn1 N2 C18 C13 . . . . 179.5(3) ?
    C16 N2 C18 C17 . . . . -178.5(4) ?
    Zn1 N2 C18 C17 . . . . -0.2(5) ?
    C14 C13 C18 N2 . . . . -1.2(7) ?
    C12 C13 C18 N2 . . . . -179.5(5) ?
    C14 C13 C18 C17 . . . . 178.5(5) ?
    C12 C13 C18 C17 . . . . 0.2(7) ?
    N1 C17 C18 N2 . . . . 1.1(6) ?
    C10 C17 C18 N2 . . . . -179.1(4) ?
    N1 C17 C18 C13 . . . . -178.6(4) ?
    C10 C17 C18 C13 . . . . 1.2(6) ?
_iucr_refine_instructions_details
;
TITL Z11 in P-1                       P21/c
CELL  0.71073    5.8725   15.0130   19.2410    90.000   104.420    90.000
ZERR 4           0.0010    0.0030    0.0080     0.000     0.030     0.000
LATT   1
SYMM             - X ,    0.50000 + Y ,    0.50000 - Z
SFAC  C   2.31000  20.84392   1.02000  10.20751   1.58860   0.56870   0.86500 =
         51.65125   0.21560   0.00330   0.00160    11.500   0.68000  12.01000
SFAC  H   0.49300  10.51091   0.32291  26.12573   0.14019   3.14236   0.04081 =
         57.79977   0.00304   0.00000   0.00000     0.624   0.35000   1.00800
SFAC  N  12.21261   0.00570   3.13220   9.89331   2.01250  28.99754   1.16630 =
          0.58260 -11.52901   0.00610   0.00330    19.600   0.68000  14.01000
SFAC  O   3.04850  13.27711   2.28680   5.70111   1.54630   0.32390   0.86700 =
         32.90894   0.25080   0.01060   0.00600    32.500   0.68000  16.00000
SFAC Zn  14.07431   3.26550   7.03181   0.23330   5.16521  10.31631   2.41000 =
         58.70976   1.30410   0.28390   1.43010  5860.000   1.45000  65.39000
UNIT    72   40   8  20   4
L.S. 10
ACTA  50
conf
BOND $H
htab
size 0.12  0.13  0.16
temp  20
isor  0.01
WGHT    0.030500    1.749700
FVAR       1.15047
ZN1   5    0.352395    0.258753    0.087323    11.00000    0.08306    0.05777 =
         0.04006   -0.00166    0.01056   -0.01581
O1    4    0.639123    0.345217    0.116771    11.00000    0.06885    0.06586 =
         0.08201   -0.02786    0.02924   -0.00510
O2    4    0.333009    0.379388    0.155963    11.00000    0.05375    0.07928 =
         0.06831   -0.02204    0.02051   -0.01667
O3    4    0.576046    0.514581    0.239185    11.00000    0.04198    0.04679 =
         0.04518   -0.00864    0.00991   -0.00072
O4    4    0.846321    0.674787    0.369849    11.00000    0.06098    0.06421 =
         0.06051   -0.02122    0.00547   -0.01040
O5    4    0.472214    0.650123    0.323277    11.00000    0.05435    0.08248 =
         0.06679   -0.02723    0.01091    0.00765
N1    3    0.104535    0.303018   -0.004067    11.00000    0.07130    0.06066 =
         0.05422    0.00553    0.01949    0.00001
N2    3    0.466950    0.190352    0.007779    11.00000    0.06165    0.06257 =
         0.05278   -0.00198    0.00543   -0.00520
C1    1    0.539472    0.392768    0.153786    11.00000    0.05642    0.04847 =
         0.04520   -0.00125    0.01105    0.00092
C2    1    0.683532    0.461803    0.198794    11.00000    0.04591    0.04273 =
         0.04350   -0.00636    0.01301    0.00208
C3    1    0.915457    0.479799    0.213877    11.00000    0.04511    0.05805 =
         0.06834   -0.00384    0.01782    0.00359
AFIX  43
H3    2    1.025929    0.453228    0.193290    11.00000   -1.20000
AFIX   0
C4    1    0.958201    0.546874    0.267042    11.00000    0.04222    0.05490 =
         0.06337   -0.00714    0.00803   -0.00409
AFIX  43
H4    2    1.102824    0.572391    0.288630    11.00000   -1.20000
AFIX   0
C5    1    0.749175    0.566913    0.280571    11.00000    0.04522    0.04242 =
         0.04302   -0.00295    0.00615   -0.00482
C6    1    0.682757    0.633182    0.327117    11.00000    0.05245    0.04725 =
         0.04539   -0.00307    0.01182    0.00310
C7    1   -0.074906    0.356953   -0.007886    11.00000    0.09225    0.08490 =
         0.08269    0.01207    0.04024    0.00794
AFIX  43
H7    2   -0.099190    0.381569    0.034038    11.00000   -1.20000
AFIX   0
C8    1   -0.231892    0.378293   -0.074562    11.00000    0.08321    0.10105 =
         0.11657    0.03298    0.02812    0.02042
AFIX  43
H8    2   -0.357086    0.416990   -0.076656    11.00000   -1.20000
AFIX   0
C9    1   -0.195834    0.340942   -0.135709    11.00000    0.08243    0.10886 =
         0.07958    0.03148   -0.00249   -0.00520
AFIX  43
H9    2   -0.299114    0.353854   -0.179652    11.00000   -1.20000
AFIX   0
C10   1   -0.008641    0.284343   -0.133373    11.00000    0.07509    0.07313 =
         0.05732    0.01551    0.00208   -0.01546
C11   1    0.044634    0.242374   -0.195162    11.00000    0.11291    0.09616 =
         0.03684    0.00060    0.00214   -0.03048
AFIX  43
H11   2   -0.053155    0.252399   -0.240535    11.00000   -1.20000
AFIX   0
C12   1    0.229198    0.190236   -0.188239    11.00000    0.14052    0.09435 =
         0.05071   -0.00981    0.02955   -0.01893
AFIX  43
H12   2    0.263067    0.166737   -0.229251    11.00000   -1.20000
AFIX   0
C13   1    0.377113    0.168912   -0.120597    11.00000    0.10149    0.06398 =
         0.06509   -0.01225    0.02739   -0.01384
C14   1    0.573832    0.113234   -0.110281    11.00000    0.13669    0.09096 =
         0.10753   -0.02185    0.05580    0.00655
AFIX  43
H14   2    0.612473    0.087362   -0.149750    11.00000   -1.20000
AFIX   0
C15   1    0.707205    0.096768   -0.044156    11.00000    0.11018    0.10711 =
         0.12869   -0.00115    0.04648    0.02751
AFIX   3
H15   2    0.853435    0.066568   -0.030286    11.00000   -1.20000
AFIX   0
C16   1    0.650824    0.137062    0.014435    11.00000    0.07565    0.08573 =
         0.09600    0.00273    0.00878    0.00930
AFIX  43
H16   2    0.745889    0.126176    0.060059    11.00000   -1.20000
AFIX   0
C17   1    0.137800    0.266202   -0.065409    11.00000    0.06463    0.05675 =
         0.03916    0.00266    0.00921   -0.01365
C18   1    0.330574    0.207426   -0.058997    11.00000    0.07178    0.05559 =
         0.04492   -0.00586    0.01467   -0.01552
HKLF 4 1 -0.5000  0.0000  0.0000  0.0000  1.0000  0.0000  0.0000  0.0000 -1.0000
REM  Z11 in P-1                       P21/c
REM R1 =  0.0550 for   2166 Fo > 4sig(Fo)  and  0.1075 for all   3688 data
REM    235 parameters refined using    156 restraints
END
;
data_global
_journal_date_recd_electronic     2012-04-30
_journal_date_accepted     2012-05-03
_journal_name_full     'Acta Crystallographica, Section E'
_journal_year     2012
_journal_volume     68
_journal_issue      6
_journal_page_first     m750
_journal_page_last     m750
_journal_paper_category     QM
_journal_paper_doi     10.1107/S1600536812019836
_journal_coeditor_code     NG5269
_publ_contact_author_name     'Prof. Ya-feng Li'
_publ_contact_author_address
;
School of Chemical Engineering,
Changchun University of Technology,
Changchun 130012, People's Republic of China
;
_publ_contact_author_email     'fly012345@sohu.com'
_publ_contact_author_fax     '86-431-85716785'
_publ_contact_author_phone     '86-431-85716785'
_publ_section_title
;\
<i>catena</i>-Poly[[(1,10-phenanthroline-\k^2^<i>N</i>,<i>N</i>')zinc]-\m-\
furan-2,5-dicarboxylato-\k^4^<i>O</i>^2^,<i>O</i>^2'^:<i>O</i>^5^,\
<i>O</i>^5'^]
;
loop_
    _publ_author_name
    _publ_author_address
    'Li, Ya-Feng'
;
School of Chemical Engineering,
Changchun University of Technology,
Changchun 130012, People's Republic of China
;
    'Xu, Yue'
;
School of Chemical Engineering,
Changchun University of Technology,
Changchun 130012, People's Republic of China
;
    'Qin, Xiao-Lin'
;
School of Chemical Engineering,
Changchun University of Technology,
Changchun 130012, People's Republic of China
;
    'Gao, Wen-Yuan'
;
School of Chemical Engineering,
Changchun University of Technology,
Changchun 130012, People's Republic of China
;
    'Gao, Yue'
;
School of Chemical Engineering,
Changchun University of Technology,
Changchun 130012, People's Republic of China
;
