# Supplementary material for: catena-Poly[[(1,10-phenanthroline-κ2 N,N′)zinc]-μ-furan-2,5-dicarboxyl­ato-κ4 O 2,O 2′:O 5,O 5′]
Source: Acta Crystallogr Sect E Struct Rep Online. 2012 May 12;68(Pt 6):m750. doi: 10.1107/S1600536812019836 (PMC3379089; doi:10.1107/S1600536812019836)
Supplement: Supplementary file 2 [file e-68-0m750-Isup2.hkl]

# 
# h,k,l, Fc-squared, Fo-squared, sigma(Fo-squared) and status flag 
# 
data_I
_shelx_title ' Z11 in P-1                       P21/c' 
_shelx_refln_list_code          4 
_shelx_F_calc_maximum      168.45 
_exptl_crystal_F_000       807.83 
_reflns_d_resolution_high  0.7701 
 
loop_ 
 _symmetry_equiv_pos_as_xyz 
 'x, y, z' 
 '-x, y+1/2, -z+1/2' 
 '-x, -y, -z' 
 'x, -y-1/2, z-1/2' 
 
_cell_length_a     5.8725 
_cell_length_b    15.0130 
_cell_length_c    19.2410 
_cell_angle_alpha  90.000 
_cell_angle_beta  104.420 
_cell_angle_gamma  90.000 
 
_shelx_F_squared_multiplier     1.000 
 
loop_ 
 _refln_index_h 
 _refln_index_k 
 _refln_index_l 
 _refln_F_squared_calc 
 _refln_F_squared_meas 
 _refln_F_squared_sigma 
 _refln_observed_status 
   1   0   0    11690.32    11938.26    204.76 o 
   2   0   0      212.68      169.47     12.42 o 
   3   0   0     5661.31     5466.99    100.38 o 
   4   0   0     1425.48     1467.01     29.18 o 
   5   0   0       91.03       61.44     17.24 o 
   1   1   0    16532.47    17200.21    283.06 o 
   2   1   0     2126.45     1947.59     23.31 o 
   3   1   0      613.14      634.03     20.53 o 
   4   1   0      685.25      637.15      9.64 o 
   5   1   0      750.39      722.78     36.07 o 
   6   1   0        4.51       11.40     13.54 o 
   7   1   0        1.56        7.74     49.46 o 
   1   2   0      669.45      565.89     14.49 o 
   2   2   0      334.92      288.94     22.15 o 
   3   2   0     1244.39     1182.06     16.33 o 
   4   2   0     1160.88     1200.73     16.25 o 
   5   2   0        0.50        0.11      5.42 o 
   6   2   0      275.52      303.11     63.75 o 
   7   2   0       18.14       17.17     50.69 o 
   1   3   0    23178.96    24163.07    541.35 o 
   2   3   0     3972.39     3905.13     47.86 o 
   3   3   0     1687.39     1752.79     22.97 o 
   4   3   0       92.06       89.37      7.22 o 
   5   3   0      377.97      381.93     13.05 o 
   6   3   0        0.43        4.64     15.69 o 
   7   3   0        2.94      -39.31     39.31 o 
   0   4   0       65.07       52.21     15.96 o 
   1   4   0     1485.07     1665.65     30.41 o 
   2   4   0      419.78      425.71     12.53 o 
   3   4   0     1563.47     1547.12     28.18 o 
   4   4   0      703.95      764.83     15.09 o 
   5   4   0       44.41       51.35      6.87 o 
   6   4   0        1.35       31.99     43.59 o 
   7   4   0        0.25      -58.12     58.12 o 
   1   5   0     7878.32     7696.60    153.20 o 
   2   5   0     3312.77     3120.64     52.12 o 
   3   5   0      885.93      845.93     27.34 o 
   4   5   0       19.15       38.18      7.73 o 
   5   5   0        2.99        6.55      5.64 o 
   6   5   0       97.88       90.53     28.35 o 
   7   5   0        0.09       76.24     30.67 o 
   0   6   0      106.16       77.38     28.80 o 
   1   6   0       76.13       71.75     14.46 o 
   2   6   0      550.75      527.78     16.87 o 
   3   6   0     2279.43     2205.64     36.78 o 
   4   6   0       49.95       58.16      8.29 o 
   5   6   0        2.64       -0.78      6.70 o 
   6   6   0       19.17        4.44      7.45 o 
   7   6   0        3.17      -15.00     45.54 o 
   1   7   0      944.13      897.14     31.60 o 
   2   7   0     2455.16     2259.79     46.15 o 
   3   7   0        5.53        6.16     10.22 o 
   4   7   0      924.86      930.27     28.52 o 
   5   7   0      516.85      523.79     15.54 o 
   6   7   0       19.83       27.98     18.81 o 
   0   8   0     5082.40     4886.56    143.58 o 
   1   8   0     2959.55     2752.51     66.15 o 
   2   8   0        5.25        8.32     11.99 o 
   3   8   0     1575.49     1529.98     43.50 o 
   4   8   0      511.84      560.47     17.59 o 
   5   8   0        6.02        5.63      8.03 o 
   6   8   0       13.20       -5.80     12.87 o 
   1   9   0       93.82       94.68     19.14 o 
   2   9   0     1789.12     1759.16     42.82 o 
   3   9   0      121.79      177.04     15.63 o 
   4   9   0       28.21       29.54     15.03 o 
   5   9   0      106.77      108.11     11.95 o 
   6   9   0       35.87       82.75     52.15 o 
   0  10   0     2179.48     2045.27    112.68 o 
   1  10   0      232.36      230.79     18.25 o 
   2  10   0      105.99      108.26     22.55 o 
   3  10   0      868.38      870.73     40.49 o 
   4  10   0      198.27      226.70     15.02 o 
   5  10   0        7.22       21.03     10.63 o 
   6  10   0       26.84       19.38     14.34 o 
   1  11   0      426.82      462.81     26.22 o 
   2  11   0      138.01      173.78     21.47 o 
   3  11   0       17.36       12.11     14.75 o 
   4  11   0       20.04       21.68     13.12 o 
   5  11   0        5.41        3.65      6.85 o 
   6  11   0       13.77       35.27     14.93 o 
   0  12   0      295.15      269.79     60.78 o 
   1  12   0      321.91      374.07     39.84 o 
   2  12   0        3.41        8.81     16.02 o 
   3  12   0        1.63        7.05     15.66 o 
   4  12   0      143.93      139.28     16.67 o 
   5  12   0       40.23       65.03     22.50 o 
   1  13   0      146.69      149.45     24.47 o 
   2  13   0      281.82      271.97     28.39 o 
   3  13   0      142.91      213.48     38.00 o 
   4  13   0       37.90       52.05     13.23 o 
   5  13   0       32.95       33.11     10.11 o 
   0  14   0      366.34      433.00     34.96 o 
   1  14   0      113.10       91.19     21.13 o 
   2  14   0        0.37      -12.35     12.35 o 
   3  14   0       12.76       25.72     16.63 o 
   4  14   0       54.35       65.94     19.47 o 
   5  14   0        2.64       13.84     16.15 o 
   1  15   0      183.20      203.65     27.59 o 
   2  15   0       22.70       18.60     15.50 o 
   3  15   0       57.67       55.63     28.76 o 
   4  15   0       20.40       63.84     33.56 o 
   0  16   0      126.70      165.88     52.90 o 
   1  16   0       44.72       49.94     23.34 o 
   2  16   0        8.67       -8.64     19.28 o 
   3  16   0        6.60       35.99     29.51 o 
   4  16   0       11.49       20.48     13.38 o 
   1  17   0      136.04      225.62     40.46 o 
   2  17   0      164.94      148.18     27.47 o 
   3  17   0        9.49       15.29     18.52 o 
   0  18   0       33.93       23.70     25.27 o 
   1  18   0       14.55       12.86     17.03 o 
   2  18   0        0.08      -15.21     19.62 o 
   1  19   0        3.20        2.57     14.66 o 
  -7   1   1        1.75      -32.74     32.74 o 
  -6   1   1        0.34       37.09     25.64 o 
  -5   1   1      105.14       86.91     18.12 o 
  -4   1   1       55.22       57.09      6.53 o 
  -3   1   1      382.33      369.10      9.87 o 
  -2   1   1      110.67       85.18      7.80 o 
  -1   1   1       53.01       48.64      5.73 o 
   1   1   1     7243.17     7274.09     92.18 o 
   2   1   1      102.63       81.01      4.58 o 
   3   1   1      908.36      872.62     12.59 o 
   4   1   1        0.61       -0.56      6.56 o 
   5   1   1       82.25       55.52     19.42 o 
   6   1   1        7.24        8.06     43.10 o 
   7   1   1        0.89      -40.89     58.36 o 
  -7   2   1        1.58       47.99     53.11 o 
  -6   2   1       14.84        0.15      3.54 o 
  -5   2   1        4.84        7.50      4.86 o 
  -4   2   1      734.25      760.00     15.40 o 
  -3   2   1     1219.48     1367.45     23.53 o 
  -2   2   1      188.03      183.24      9.30 o 
  -1   2   1      582.36      488.50     16.82 o 
   1   2   1     6294.98     6759.11     93.91 o 
   2   2   1      581.69      558.09     12.34 o 
   3   2   1      886.01      889.76     11.65 o 
   4   2   1       38.93       40.43      4.64 o 
   5   2   1       42.97       15.08     17.31 o 
   6   2   1        0.25      -17.34     17.34 o 
   7   2   1        6.68       40.33     23.68 o 
  -7   3   1        0.02       50.59     45.99 o 
  -6   3   1        0.98        4.42      4.46 o 
  -5   3   1      173.56      177.48      8.84 o 
  -4   3   1        5.08       11.48      5.70 o 
  -3   3   1      743.75      763.05     14.14 o 
  -2   3   1      929.28      925.08     16.14 o 
  -1   3   1    16887.10    18485.61    423.07 o 
   0   3   1       33.05       42.21     15.31 o 
   1   3   1        1.34        5.77      7.81 o 
   2   3   1      151.98      149.27     13.76 o 
   3   3   1        7.73        3.71      4.25 o 
   4   3   1       80.79       86.59      5.47 o 
   5   3   1       82.49      100.60     20.90 o 
   6   3   1       13.48       15.48     27.82 o 
   7   3   1        6.57       23.24     52.00 o 
  -7   4   1        0.02      -15.63     45.83 o 
  -6   4   1       19.04        6.69      4.86 o 
  -5   4   1       49.66       55.38      7.39 o 
  -4   4   1       93.19      109.29     11.36 o 
  -3   4   1      594.96      590.18     11.79 o 
  -2   4   1      956.43     1021.34     25.36 o 
  -1   4   1      263.08      302.57     19.22 o 
   0   4   1       35.93       30.11     11.42 o 
   1   4   1     1335.64     1353.66     25.73 o 
   2   4   1       27.71       22.08      7.63 o 
   3   4   1      472.12      467.52     17.13 o 
   4   4   1       71.64       73.25      7.51 o 
   5   4   1       31.42       27.92      5.19 o 
   6   4   1       40.83       49.13     18.94 o 
   7   4   1        7.75       -7.55     18.91 o 
  -7   5   1        1.27       -7.77     41.77 o 
  -6   5   1        0.12       -0.19      6.38 o 
  -5   5   1        4.63        1.40      6.44 o 
  -4   5   1       27.59       22.36      8.15 o 
  -3   5   1       18.27       22.80      8.45 o 
  -2   5   1      370.59      398.96     22.07 o 
  -1   5   1      938.11      937.84     23.28 o 
   0   5   1      207.96      154.17     12.88 o 
   1   5   1      304.60      327.10     19.97 o 
   2   5   1       44.84       50.20     11.30 o 
   3   5   1     1142.61     1147.06     28.99 o 
   4   5   1      166.96      152.20      9.33 o 
   5   5   1       13.63       12.58      5.14 o 
   6   5   1        1.88       -6.90     22.49 o 
   7   5   1        0.21      -17.58     47.11 o 
  -7   6   1        0.05      124.56     29.91 o 
  -6   6   1        9.18        7.23      6.00 o 
  -5   6   1       63.48       51.22     10.61 o 
  -4   6   1       72.15       65.12     10.26 o 
  -3   6   1        3.24        2.49      8.99 o 
  -2   6   1     2384.30     2593.30     40.25 o 
  -1   6   1      163.02      192.76     13.05 o 
   0   6   1        2.95        2.65     10.75 o 
   1   6   1        8.12       -9.64      9.64 o 
   2   6   1       51.62       31.45      9.39 o 
   3   6   1       83.92      104.62     12.85 o 
   4   6   1        1.78        2.34      5.73 o 
   5   6   1      165.95      183.86     15.04 o 
   6   6   1        8.44       27.30     17.70 o 
  -6   7   1       13.76        4.92      7.22 o 
  -5   7   1       89.99      131.56     19.76 o 
  -4   7   1        1.03       10.88      7.17 o 
  -3   7   1      449.50      485.04     20.47 o 
  -2   7   1      175.12      194.87     20.19 o 
  -1   7   1      119.60      198.01     45.39 o 
   0   7   1      162.59      182.19     14.50 o 
   1   7   1      168.53      138.06     24.72 o 
   2   7   1      309.42      314.50     17.82 o 
   3   7   1       32.76       42.74     16.37 o 
   4   7   1      171.97      202.41     14.81 o 
   5   7   1        6.42        2.77      6.81 o 
   6   7   1       18.16      -32.76     43.84 o 
  -6   8   1        3.47        1.07      6.74 o 
  -5   8   1       80.63       75.77     19.00 o 
  -4   8   1       83.12       68.81     10.35 o 
  -3   8   1      191.36      196.41     29.81 o 
  -2   8   1      162.07      175.15     19.15 o 
  -1   8   1     4608.11     4673.60     94.81 o 
   0   8   1      975.23      921.31     30.94 o 
   1   8   1      391.54      322.42     19.60 o 
   2   8   1        3.49       -0.13     11.07 o 
   3   8   1        5.40       15.92     13.79 o 
   4   8   1      215.21      226.14     15.11 o 
   5   8   1       85.71       82.69     11.29 o 
  -6   9   1       45.34       59.12     16.90 o 
  -5   9   1       82.74      103.22      9.06 o 
  -4   9   1      189.16      196.96     16.46 o 
  -3   9   1       58.47       67.01     13.67 o 
  -2   9   1       15.18       11.44     11.58 o 
  -1   9   1      328.42      406.19     33.20 o 
   0   9   1     1489.60     1565.59     57.77 o 
   1   9   1      540.74      486.09     25.10 o 
   2   9   1        0.95        3.26     10.24 o 
   3   9   1      178.22      173.24     12.32 o 
   4   9   1      383.40      391.61     28.72 o 
   5   9   1       13.10       32.10     10.07 o 
   6   9   1        0.22       64.16     30.86 o 
  -6  10   1        2.58        8.71      9.47 o 
  -5  10   1        1.45        8.27     10.34 o 
  -4  10   1       22.76       24.21      9.83 o 
  -3  10   1        5.92       21.04     13.56 o 
  -2  10   1       32.70       26.55     12.48 o 
  -1  10   1      651.71      665.89     32.23 o 
   0  10   1      412.35      416.60     27.35 o 
   1  10   1      800.59      773.62     33.56 o 
   2  10   1      837.69      804.02     28.52 o 
   3  10   1       63.82       55.61     14.21 o 
   4  10   1        2.00       74.58     28.34 o 
   5  10   1      230.80      201.59     16.47 o 
   6  10   1        4.24      -62.03     62.03 o 
  -6  11   1        7.24        3.69     10.09 o 
  -5  11   1        6.27        9.86     13.17 o 
  -4  11   1       99.95       88.48     20.81 o 
  -3  11   1      222.04      282.49     34.59 o 
  -2  11   1      219.01      263.17     24.15 o 
  -1  11   1        0.11        7.31     19.43 o 
   0  11   1     1186.44     1249.58     50.65 o 
   1  11   1      170.46      174.27     22.68 o 
   2  11   1        0.37       10.15     11.50 o 
   3  11   1       10.99       18.02     13.39 o 
   4  11   1        0.74        4.74      9.56 o 
   5  11   1        0.01        9.94      7.44 o 
  -5  12   1       80.29       87.99     12.04 o 
  -4  12   1       90.21       79.61     18.04 o 
  -3  12   1       11.87       21.17     16.31 o 
  -2  12   1       98.61      150.37     25.50 o 
  -1  12   1      435.74      443.66     28.54 o 
   0  12   1       34.50       45.04     19.13 o 
   1  12   1       36.14       39.90     18.57 o 
   2  12   1      192.99      211.67     26.46 o 
   3  12   1       67.61       72.97     13.39 o 
   4  12   1       68.14       38.29     21.34 o 
   5  12   1        0.32        0.43     10.10 o 
  -5  13   1        0.24      -10.53     10.53 o 
  -4  13   1        1.97        0.08     15.89 o 
  -3  13   1      161.34      233.81     22.13 o 
  -2  13   1       96.41      114.64     15.05 o 
  -1  13   1       14.57       18.93     16.69 o 
   0  13   1      372.49      418.36     30.07 o 
   1  13   1      204.54      202.83     23.64 o 
   2  13   1        0.72       -7.87     11.72 o 
   3  13   1       20.46       20.23     15.38 o 
   4  13   1       74.35       35.83     20.26 o 
   5  13   1        1.44        6.77     22.65 o 
  -5  14   1        0.19       14.16     23.50 o 
  -4  14   1       22.07       28.26     23.54 o 
  -3  14   1      142.45      136.50     29.04 o 
  -2  14   1       39.30       35.23     18.22 o 
  -1  14   1       67.20       64.18     19.79 o 
   0  14   1       63.80       56.16     28.51 o 
   1  14   1      186.99      195.71     21.66 o 
   2  14   1      211.33      211.94     21.94 o 
   3  14   1       50.80       55.99     13.86 o 
   4  14   1        6.45      -11.69     15.26 o 
   5  14   1       17.26       84.37     20.54 o 
  -4  15   1        0.49       20.50     28.16 o 
  -3  15   1       28.59       24.23     19.40 o 
  -2  15   1      154.93      138.55     19.94 o 
  -1  15   1       40.18       46.95     20.89 o 
   0  15   1      243.51      311.63     40.21 o 
   1  15   1      266.37      240.16     62.38 o 
   2  15   1        0.01       -4.85     12.81 o 
   3  15   1      127.34      157.39     25.05 o 
   4  15   1       22.96       17.97     17.07 o 
  -4  16   1       30.76       57.23     27.05 o 
  -3  16   1       39.14        8.31     16.95 o 
  -2  16   1       25.74       35.17     17.58 o 
  -1  16   1      510.74      576.84     51.92 o 
   0  16   1      147.69      147.96     26.05 o 
   1  16   1       24.37       20.23     14.87 o 
   2  16   1      106.16       86.58     19.71 o 
   3  16   1       28.06        7.40     12.38 o 
   4  16   1       23.45       -1.86     20.98 o 
  -3  17   1       35.29      -12.01     18.17 o 
  -2  17   1      108.85      108.96     24.88 o 
  -1  17   1        5.43       54.29     19.89 o 
   0  17   1       58.14       20.26     23.86 o 
   1  17   1      101.58      157.02     24.14 o 
   2  17   1        3.41       12.37     17.72 o 
   3  17   1       27.32       15.44     19.75 o 
  -2  18   1       86.10       69.87     19.11 o 
  -1  18   1       21.11       21.86     27.04 o 
   0  18   1        0.97      -15.71     30.88 o 
   1  18   1       88.95       77.27     18.86 o 
   2  18   1       17.71        8.18     19.62 o 
  -1  19   1        0.05       12.17     21.39 o 
   0  19   1       22.60       11.64     24.63 o 
   1  19   1        7.07        3.22     25.83 o 
  -7   0   2        3.99       23.92     28.33 o 
  -6   0   2      243.88      244.06     13.49 o 
  -5   0   2      572.00      582.64     21.96 o 
  -4   0   2      133.03      130.74     12.00 o 
  -3   0   2       31.30       62.65      7.99 o 
  -2   0   2     4834.03     4447.94     72.29 o 
  -1   0   2     5317.89     5395.68     73.05 o 
   1   0   2    14828.92    12760.13   1168.12 o 
   2   0   2      151.50       77.50     22.01 o 
   3   0   2      517.03      570.23     27.10 o 
   4   0   2     1748.95     1773.57    109.55 o 
   5   0   2      254.59      316.36     37.12 o 
   6   0   2        0.61        4.93     43.85 o 
  -6   1   2      243.57      199.83     15.24 o 
  -5   1   2        3.35        4.91      4.22 o 
  -4   1   2      952.17      916.30     16.86 o 
  -3   1   2      150.47      136.76      7.22 o 
  -2   1   2       79.95       80.08      7.04 o 
  -1   1   2    15708.41    16763.28    251.22 o 
   1   1   2    10774.63    10738.42    171.56 o 
   2   1   2     1589.77     1301.63     42.57 o 
   3   1   2     4247.91     4231.23     85.70 o 
   4   1   2     1190.11     1213.41     43.44 o 
   5   1   2      243.37      279.90     43.86 o 
   6   1   2       31.22       11.48     46.66 o 
   7   1   2        7.97       -0.53     28.12 o 
  -7   2   2        0.66        0.24     37.56 o 
  -6   2   2        3.98        4.47      6.69 o 
  -5   2   2      453.30      439.26     18.40 o 
  -4   2   2      126.08      153.63     12.73 o 
  -3   2   2     1673.40     1710.14     22.12 o 
  -2   2   2     1545.95     1422.68     21.40 o 
  -1   2   2      161.48      168.95     13.40 o 
   0   2   2    27537.83    28594.07    716.66 o 
   1   2   2     7607.76     7623.21    104.23 o 
   2   2   2     3187.42     3074.84     38.66 o 
   3   2   2       49.16       63.68      6.13 o 
   4   2   2      918.95      992.42     48.38 o 
   5   2   2      107.09      358.04     61.17 o 
   6   2   2       29.30       36.38     25.38 o 
   7   2   2        4.22        4.93     50.61 o 
  -7   3   2       14.15      150.14     57.03 o 
  -6   3   2        8.62        9.30      6.06 o 
  -5   3   2      208.93      234.78     21.46 o 
  -4   3   2     1532.76     1515.02     25.03 o 
  -3   3   2      145.37      149.71      8.02 o 
  -2   3   2       82.80       86.05      7.55 o 
  -1   3   2    28373.82    30935.11    971.89 o 
   0   3   2       47.64       30.54      9.76 o 
   1   3   2     1539.08     1636.13     26.35 o 
   2   3   2     4203.23     4128.70     54.19 o 
   3   3   2     1058.33     1012.59     13.68 o 
   4   3   2      114.71      126.24      8.14 o 
   5   3   2        3.97       15.65     12.79 o 
   6   3   2       14.48       23.57     47.62 o 
   7   3   2       11.97       21.73     52.78 o 
  -7   4   2        2.41       42.68     36.01 o 
  -6   4   2      270.95      263.77     12.66 o 
  -5   4   2      170.95      178.92     12.33 o 
  -4   4   2       71.37       87.05      9.26 o 
  -3   4   2     1117.25     1103.61     20.37 o 
  -2   4   2     9406.43     9280.39    152.73 o 
  -1   4   2     2565.84     2545.22     62.45 o 
   0   4   2      300.69      300.50     17.48 o 
   1   4   2     2246.25     2150.69     39.71 o 
   2   4   2     2262.70     2216.85     32.30 o 
   3   4   2      378.77      419.35     15.30 o 
   4   4   2      104.40      121.57     10.17 o 
   5   4   2        9.19       11.76     19.62 o 
   6   4   2        9.51      -27.34     27.34 o 
   7   4   2        1.37       61.96     32.36 o 
  -7   5   2       17.24       50.79     45.48 o 
  -6   5   2        9.87        4.58      6.32 o 
  -5   5   2      732.61      748.60     20.04 o 
  -4   5   2     1154.10     1135.15     26.42 o 
  -3   5   2      946.90      966.96     21.51 o 
  -2   5   2       10.32       16.18      9.48 o 
  -1   5   2     7315.66     7151.03    142.07 o 
   0   5   2      860.53      775.23     34.67 o 
   1   5   2      642.43      641.32     15.30 o 
   2   5   2     3541.71     3640.07     54.38 o 
   3   5   2     1211.40     1283.63     23.86 o 
   4   5   2       44.62       58.48     10.07 o 
   5   5   2      208.43      188.59      8.79 o 
   6   5   2        3.17       30.76     23.45 o 
  -7   6   2        0.61       25.53     23.70 o 
  -6   6   2       74.44       94.30     16.58 o 
  -5   6   2       64.72       77.75     14.24 o 
  -4   6   2       12.75       25.71      7.74 o 
  -3   6   2      792.68      791.36     21.03 o 
  -2   6   2    11704.25    11102.06    215.86 o 
  -1   6   2      392.30      378.65     15.89 o 
   0   6   2     1789.25     1681.59     38.59 o 
   1   6   2     9158.02     9036.18    153.88 o 
   2   6   2     6005.04     5889.43     95.88 o 
   3   6   2       36.99       54.26     12.15 o 
   4   6   2      973.81      958.86     21.27 o 
   5   6   2      130.77      163.97     12.19 o 
   6   6   2       20.33        7.30     23.74 o 
  -7   7   2        9.67       -7.29     21.10 o 
  -6   7   2        2.73        0.36      7.21 o 
  -5   7   2       22.73       29.83      8.21 o 
  -4   7   2      108.07      111.67     10.00 o 
  -3   7   2      975.01      964.32     32.65 o 
  -2   7   2       11.74       -6.31     13.18 o 
  -1   7   2     3659.52     3508.43     83.84 o 
   0   7   2     1589.21     1475.77     33.57 o 
   1   7   2     2721.00     2733.75     49.56 o 
   2   7   2      848.75      768.77     19.19 o 
   3   7   2     1708.84     1761.40     37.59 o 
   4   7   2      387.96      379.03     21.78 o 
   5   7   2        0.12       -4.02      5.71 o 
   6   7   2       57.97        1.06     40.66 o 
  -6   8   2       48.53       37.84      9.19 o 
  -5   8   2      110.58      143.41     18.84 o 
  -4   8   2      263.52      284.49     20.79 o 
  -3   8   2      355.70      355.50     23.74 o 
  -2   8   2     8866.37     9201.41    199.24 o 
  -1   8   2     2872.89     2935.50     70.46 o 
   0   8   2      244.23      229.15     26.48 o 
   1   8   2     1779.99     1721.67     38.45 o 
   2   8   2     1083.61     1075.46     25.57 o 
   3   8   2      155.09      187.96     19.23 o 
   4   8   2      354.20      345.36     17.11 o 
   5   8   2      300.16      316.82     15.44 o 
  -6   9   2       29.47       10.68      8.64 o 
  -5   9   2        8.42       20.28      9.88 o 
  -4   9   2      430.92      468.77     45.28 o 
  -3   9   2     2582.96     2525.67     67.03 o 
  -2   9   2        0.71        2.99     12.55 o 
  -1   9   2     2583.24     2360.66     64.53 o 
   0   9   2     4157.96     4004.06     89.80 o 
   1   9   2     1066.61      969.79     31.11 o 
   2   9   2      237.25      266.60     22.93 o 
   3   9   2      659.32      656.25     20.49 o 
   4   9   2      189.11      220.82     18.18 o 
   5   9   2       52.01       24.58      9.20 o 
  -6  10   2        5.90        4.21     10.36 o 
  -5  10   2        0.51       17.99     10.52 o 
  -4  10   2       68.84       89.93     18.87 o 
  -3  10   2      121.30      149.50     21.42 o 
  -2  10   2      590.48      601.10     26.57 o 
  -1  10   2       70.06       97.02     27.64 o 
   0  10   2        3.26        9.00     18.56 o 
   1  10   2     1162.71      951.51    130.09 o 
   2  10   2      187.44      174.06     15.60 o 
   3  10   2        0.56        1.92     11.83 o 
   4  10   2      224.67      253.06     27.30 o 
   5  10   2       94.07       74.16      8.84 o 
   6  10   2       11.36       56.56     33.55 o 
  -6  11   2        0.79       -1.74      9.37 o 
  -5  11   2       82.23       63.37     11.39 o 
  -4  11   2        8.21       28.39     11.47 o 
  -3  11   2      139.94      183.27     27.26 o 
  -2  11   2      229.88      225.52     32.37 o 
  -1  11   2      620.40      614.51     33.26 o 
   0  11   2     1192.98     1180.42     49.41 o 
   1  11   2      198.14      187.17     31.86 o 
   2  11   2      481.25      483.60     25.32 o 
   3  11   2      288.02      307.30     23.53 o 
   4  11   2      228.79      288.20     17.52 o 
   5  11   2        0.75       -7.61      7.95 o 
  -5  12   2       33.49       25.94     10.42 o 
  -4  12   2       15.60       30.44      8.90 o 
  -3  12   2      227.95      243.20     27.96 o 
  -2  12   2      211.69      211.14     23.12 o 
  -1  12   2       79.36       78.70     29.36 o 
   0  12   2       55.21       31.06     19.16 o 
   1  12   2      356.64      386.10     48.38 o 
   2  12   2       35.57       39.54     14.79 o 
   3  12   2       33.19       28.45     14.17 o 
   4  12   2       17.51       11.23     15.63 o 
   5  12   2       29.89       24.21     14.90 o 
  -5  13   2        8.78       10.09     14.68 o 
  -4  13   2      164.95      194.48     24.33 o 
  -3  13   2       13.87       29.24     16.33 o 
  -2  13   2       15.44       20.99     14.18 o 
  -1  13   2      243.59      288.74     29.90 o 
   0  13   2      338.86      371.63     31.26 o 
   1  13   2       30.26       41.72     14.32 o 
   2  13   2        3.24        8.91     12.00 o 
   3  13   2       44.67       41.82     14.22 o 
   4  13   2        2.06        2.00     14.04 o 
   5  13   2        0.08       -5.79     11.56 o 
  -5  14   2        7.28       30.68     18.13 o 
  -4  14   2        0.57      -14.33     14.33 o 
  -3  14   2       26.60       11.55     15.81 o 
  -2  14   2      136.38       82.78     22.06 o 
  -1  14   2        1.78       -9.47     15.83 o 
   0  14   2       18.24       28.97     26.08 o 
   1  14   2      363.33      343.66     21.78 o 
   2  14   2       53.76       46.46     14.51 o 
   3  14   2       68.07       35.58     19.27 o 
   4  14   2        0.29       26.11     16.71 o 
  -4  15   2        1.91       -6.30     19.26 o 
  -3  15   2        6.46        8.41     16.24 o 
  -2  15   2       82.44      105.97     22.22 o 
  -1  15   2       94.25      103.66     23.50 o 
   0  15   2      194.76      184.77     26.10 o 
   1  15   2        2.00       -6.50     11.73 o 
   2  15   2      106.26      106.36     21.63 o 
   3  15   2      100.55       33.81     20.80 o 
   4  15   2       57.22       24.63     16.95 o 
  -4  16   2        0.53        7.48     17.57 o 
  -3  16   2       20.60       21.05     21.28 o 
  -2  16   2       64.31       43.69     16.97 o 
  -1  16   2       65.52       82.72     19.05 o 
   0  16   2       20.40       46.80     30.96 o 
   1  16   2      260.16      298.22     25.36 o 
   2  16   2      256.14      322.49     23.07 o 
   3  16   2       19.43      -10.80     16.85 o 
   4  16   2       19.19        0.81     19.56 o 
  -3  17   2        0.81      -16.30     19.55 o 
  -2  17   2       18.50       27.20     16.68 o 
  -1  17   2        0.80      -15.04     29.63 o 
   0  17   2       47.26       56.81     23.36 o 
   1  17   2       24.91       17.99     19.79 o 
   2  17   2        3.56      -16.57     18.78 o 
   3  17   2       63.22       10.91     15.00 o 
  -2  18   2       16.83        6.94     22.43 o 
  -1  18   2        0.68       -6.44     24.35 o 
   0  18   2       20.03       31.21     20.72 o 
   1  18   2       21.34       27.38     19.32 o 
   2  18   2       68.35       61.92     17.22 o 
  -1  19   2       66.43       64.38     24.04 o 
   0  19   2       18.25       66.03     19.65 o 
   1  19   2        0.04       18.85     22.35 o 
  -6   1   3        0.81       -2.76      7.04 o 
  -5   1   3      154.59      137.35     11.02 o 
  -4   1   3      181.92      195.10     10.05 o 
  -3   1   3      324.69      371.65     11.13 o 
  -2   1   3        2.18        5.81      4.25 o 
  -1   1   3     7678.36     7606.52     96.93 o 
   0   1   3      714.57      587.31      9.53 o 
   1   1   3       93.93      108.34      6.04 o 
   2   1   3      293.48      306.51     16.73 o 
   3   1   3      609.15      614.08     32.55 o 
   4   1   3        0.76      -10.50     21.13 o 
   5   1   3       50.80       35.95     25.85 o 
   6   1   3       23.54       17.34     19.62 o 
   7   1   3        0.46      -24.34     24.34 o 
  -6   2   3        0.22       -1.82      6.76 o 
  -5   2   3       30.62       23.30      7.47 o 
  -4   2   3      105.13       89.78      7.81 o 
  -3   2   3     2172.09     2196.58     29.72 o 
  -2   2   3       37.04       36.82      7.24 o 
  -1   2   3    21228.30    22484.39    513.17 o 
   0   2   3     2269.47     2261.99     30.53 o 
   1   2   3       49.76       30.45      7.87 o 
   2   2   3      338.93      335.44      9.41 o 
   3   2   3      328.09      316.17     26.09 o 
   4   2   3        0.03       23.59     12.81 o 
   5   2   3       45.49       28.37     23.46 o 
   7   2   3        2.13      -14.97     58.38 o 
  -7   3   3        5.80      -25.86     25.86 o 
  -6   3   3        2.12        6.00      7.46 o 
  -5   3   3      330.44      316.55     10.93 o 
  -4   3   3       19.63        1.49      6.64 o 
  -3   3   3     2978.33     3212.27     42.45 o 
  -2   3   3        6.07       17.99      7.85 o 
  -1   3   3      546.81      500.07     30.95 o 
   0   3   3     1859.43     1884.96     36.64 o 
   1   3   3     2764.04     2808.59     38.35 o 
   2   3   3      326.26      343.94     11.07 o 
   3   3   3       36.92       61.00      6.96 o 
   4   3   3      220.18      232.65     24.25 o 
   5   3   3        1.06        6.60     22.08 o 
   6   3   3       24.36       58.08     30.06 o 
   7   3   3        1.10       -1.23     29.06 o 
  -7   4   3        1.27        7.33     39.27 o 
  -6   4   3        4.34        6.03      6.99 o 
  -5   4   3       31.03       23.89      7.65 o 
  -4   4   3      170.11      202.45      9.83 o 
  -3   4   3      784.34      808.92     17.73 o 
  -2   4   3     1531.68     1657.65     26.64 o 
  -1   4   3     6354.10     6183.31    137.19 o 
   0   4   3      510.63      520.99     17.31 o 
   1   4   3      267.99      256.02     13.63 o 
   2   4   3      211.09      214.16      9.40 o 
   3   4   3      740.20      786.50     18.02 o 
   4   4   3      181.05      188.16     11.14 o 
   5   4   3      240.03      166.84     53.56 o 
   6   4   3       57.97       26.79     26.23 o 
  -7   5   3        4.56       61.42     19.52 o 
  -6   5   3        1.15       -2.52      6.80 o 
  -5   5   3       11.11        5.10      8.03 o 
  -4   5   3        0.41       -8.46      9.20 o 
  -3   5   3      197.32      230.95     12.05 o 
  -2   5   3     4611.69     4611.29     91.33 o 
  -1   5   3     1125.67     1105.06     44.09 o 
   0   5   3      186.49      167.04     14.19 o 
   1   5   3      126.46      129.69     10.81 o 
   2   5   3      655.26      682.47     16.49 o 
   3   5   3      623.84      659.90     15.84 o 
   4   5   3      263.58      253.18      8.08 o 
   5   5   3        0.72        7.92      5.31 o 
   6   5   3        1.05      -17.74     26.67 o 
  -7   6   3        0.26      119.97     44.86 o 
  -6   6   3        0.69        9.34     11.48 o 
  -5   6   3        4.69        4.59      8.27 o 
  -4   6   3       49.92       44.23     10.56 o 
  -3   6   3       72.54       44.90      7.40 o 
  -2   6   3     2474.57     2591.33     50.70 o 
  -1   6   3     1317.95     1367.16     29.97 o 
   0   6   3      290.40      305.04     17.26 o 
   1   6   3       65.95       93.53     13.66 o 
   2   6   3      123.02      148.81      9.56 o 
   3   6   3      457.60      464.39     15.33 o 
   4   6   3       86.94       85.37     12.48 o 
   5   6   3        6.80        4.37      5.24 o 
   6   6   3        0.82       -4.77     17.49 o 
  -7   7   3        0.23       91.86     34.97 o 
  -6   7   3        2.10       -7.67      7.67 o 
  -5   7   3       15.55       13.10      8.71 o 
  -4   7   3       32.67       38.34     10.35 o 
  -3   7   3       63.31       74.80     13.40 o 
  -2   7   3     2499.38     2589.35     72.96 o 
  -1   7   3     1001.85     1038.79     40.80 o 
   0   7   3        0.35       -2.92      9.93 o 
   1   7   3       45.83       38.19     13.75 o 
   2   7   3       25.53       28.50      8.72 o 
   3   7   3       94.04       83.04     19.16 o 
   4   7   3      553.49      502.43     26.06 o 
   5   7   3       67.53       70.53     10.59 o 
   6   7   3       28.02       23.94     47.98 o 
  -6   8   3       45.47       22.23      9.80 o 
  -5   8   3      416.67      379.70     16.72 o 
  -4   8   3       36.30       29.24      8.79 o 
  -3   8   3       53.34       49.73     20.76 o 
  -2   8   3     1909.46     2008.53     70.66 o 
  -1   8   3      175.07      196.83     25.16 o 
   0   8   3      461.88      475.95     36.90 o 
   1   8   3      822.10      857.56     30.23 o 
   2   8   3      211.87      213.65     16.67 o 
   3   8   3      376.45      409.18     14.26 o 
   4   8   3      132.21      113.32     13.52 o 
   5   8   3        2.25        4.66      7.27 o 
  -6   9   3        0.43       16.02     11.99 o 
  -5   9   3       60.07       64.01     11.97 o 
  -4   9   3        2.54       -8.20      8.20 o 
  -3   9   3        2.29        7.55     15.60 o 
  -2   9   3      936.23      935.80     55.80 o 
  -1   9   3      781.40      696.25     27.19 o 
   0   9   3      625.33      649.03     27.69 o 
   1   9   3      321.38      329.17     24.61 o 
   2   9   3      311.08      399.64     46.57 o 
   3   9   3        6.06       -1.24      9.72 o 
   4   9   3       68.13       63.23     12.20 o 
   5   9   3       72.19      108.61     18.43 o 
   6   9   3        0.01      -20.32     29.27 o 
  -6  10   3       42.65       39.21     10.55 o 
  -5  10   3        2.56        5.26      7.24 o 
  -4  10   3      109.53      111.62     15.01 o 
  -3  10   3       76.56       86.71     13.85 o 
  -2  10   3       27.77       41.03     21.85 o 
  -1  10   3      115.28      132.22     19.83 o 
   0  10   3      329.15      342.39     24.40 o 
   1  10   3     1051.01     1015.04     33.38 o 
   2  10   3        9.95       16.65     11.89 o 
   3  10   3      153.36      165.75     16.39 o 
   4  10   3        9.74       10.94     12.27 o 
   5  10   3        7.55        5.70      5.75 o 
  -6  11   3        1.27       -6.06      9.89 o 
  -5  11   3       45.39      113.61     40.14 o 
  -4  11   3      351.39      393.78     31.66 o 
  -3  11   3      169.32      165.49     22.70 o 
  -2  11   3        5.54       17.63     22.13 o 
  -1  11   3      339.64      367.07     24.31 o 
   0  11   3        2.60       -3.66     14.79 o 
   1  11   3      782.48      767.03     33.97 o 
   2  11   3      552.36      560.26     27.13 o 
   3  11   3        0.26        2.38     13.93 o 
   4  11   3       33.70       28.23     14.47 o 
   5  11   3        1.46        9.44      9.66 o 
  -5  12   3        6.17       -7.04     10.25 o 
  -4  12   3        8.18       19.91     15.24 o 
  -3  12   3      379.07      420.16     29.87 o 
  -2  12   3       22.46       43.35     23.44 o 
  -1  12   3       13.78       15.52     15.18 o 
   0  12   3      384.26      394.80     34.08 o 
   1  12   3       19.41       30.11     16.05 o 
   2  12   3      422.41      464.65     42.10 o 
   3  12   3       76.15       92.88     13.87 o 
   4  12   3        1.08       -3.55     13.02 o 
   5  12   3       16.91       12.23     12.36 o 
  -5  13   3       29.48       17.51     10.20 o 
  -4  13   3       20.76       24.40      9.63 o 
  -3  13   3       17.75        0.14     21.17 o 
  -2  13   3      103.46      101.66     26.80 o 
  -1  13   3        2.02       11.27     17.65 o 
   0  13   3       46.20       23.90     18.67 o 
   1  13   3      439.73      454.37     21.53 o 
   2  13   3      325.89      329.27     27.41 o 
   3  13   3        0.06       -6.64     10.56 o 
   4  13   3        3.14       -1.57     11.21 o 
   5  13   3        6.91        1.83     16.06 o 
  -5  14   3        2.75       25.15     11.97 o 
  -4  14   3        8.29       21.48     24.44 o 
  -3  14   3       79.14       64.66     19.72 o 
  -2  14   3       18.66        2.55     21.44 o 
  -1  14   3      406.43      475.89     43.38 o 
   0  14   3      237.62      252.17     39.28 o 
   1  14   3      335.25      356.41     21.68 o 
   2  14   3       49.09        9.20     13.28 o 
   3  14   3      152.89      154.30     13.27 o 
   4  14   3       14.79       -8.42     14.36 o 
  -4  15   3       16.04       25.18     17.44 o 
  -3  15   3        1.66       17.59     20.98 o 
  -2  15   3       48.36       36.20     26.47 o 
  -1  15   3       33.47       27.89     20.43 o 
   0  15   3       47.34       38.63     19.55 o 
   1  15   3       27.80       27.52     20.87 o 
   2  15   3      200.15      239.29     21.67 o 
   3  15   3        9.50       13.82     13.79 o 
   4  15   3       50.28       17.51     16.54 o 
  -4  16   3        5.61      -10.40     17.33 o 
  -3  16   3       38.58       25.38     17.94 o 
  -2  16   3        0.28       -7.56     18.19 o 
  -1  16   3       10.06       21.66     29.00 o 
   0  16   3       61.00       69.26     18.34 o 
   1  16   3        4.51       18.67     16.55 o 
   2  16   3        1.95      -12.23     15.11 o 
   3  16   3      125.10      113.00     43.76 o 
  -3  17   3        0.10       10.24     22.75 o 
  -2  17   3      150.81       92.41     41.00 o 
  -1  17   3       64.02       80.21     21.35 o 
   0  17   3        6.25       10.16     14.30 o 
   1  17   3       25.38       30.35     14.48 o 
   2  17   3       37.81       31.16     22.84 o 
   3  17   3        3.68       15.69     15.32 o 
  -2  18   3       42.17       20.33     20.55 o 
  -1  18   3       51.01       47.65     24.77 o 
   0  18   3       47.27       19.09     14.13 o 
   1  18   3       38.06       20.33     18.51 o 
   2  18   3        0.80       19.26     17.76 o 
  -1  19   3       23.96       10.60     25.68 o 
   0  19   3        5.37       11.85     15.49 o 
   1  19   3       19.90       63.44     20.65 o 
  -6   0   4      326.13      237.78     19.43 o 
  -5   0   4       50.91       26.17     18.17 o 
  -4   0   4      673.99      607.93     17.41 o 
  -3   0   4       61.06       53.04      7.35 o 
  -2   0   4       53.13       52.08      6.84 o 
  -1   0   4    22005.75    22738.03    734.71 o 
   0   0   4     4255.32     4387.15     87.59 o 
   1   0   4      226.76      219.37     10.09 o 
   2   0   4     8147.00     7780.57    308.56 o 
   3   0   4     2664.37     2612.59     91.54 o 
   4   0   4      342.20      344.57     62.81 o 
   5   0   4       69.00      112.88     52.56 o 
   6   0   4      227.93      177.36     68.73 o 
  -7   1   4        9.12      -23.26     23.26 o 
  -6   1   4       38.04       53.49     11.91 o 
  -5   1   4      132.51      143.31     10.19 o 
  -4   1   4        5.07        1.61      4.90 o 
  -3   1   4     2102.39     1874.57     20.08 o 
  -2   1   4     1938.55     1804.33     22.65 o 
  -1   1   4     1738.60     1785.29     23.67 o 
   0   1   4      111.00      108.93      8.23 o 
   1   1   4     2435.06     2278.94     34.22 o 
   2   1   4      864.45      796.69     22.25 o 
   3   1   4     1297.07     1247.32     32.05 o 
   4   1   4     1168.41     1254.54     52.86 o 
   5   1   4      882.74      828.50     47.58 o 
   6   1   4        4.23        8.96     24.00 o 
  -6   2   4       53.91       42.58     10.93 o 
  -5   2   4      262.65      305.10     13.76 o 
  -4   2   4      782.96      746.11     16.26 o 
  -3   2   4     1567.17     1621.20     24.23 o 
  -2   2   4     1358.25     1319.60     20.08 o 
  -1   2   4     2430.91     2129.91     41.35 o 
   0   2   4    16759.26    17757.68    337.10 o 
   1   2   4       38.18       19.07      5.42 o 
   2   2   4     3496.64     3442.92     37.88 o 
   3   2   4     1671.13     1559.72     58.76 o 
   4   2   4       55.13       40.93     15.75 o 
   5   2   4       25.29        9.12     23.29 o 
   6   2   4       79.22       44.83     54.69 o 
  -7   3   4       22.30       27.26     42.44 o 
  -6   3   4      121.12      158.06     11.15 o 
  -5   3   4       23.69       34.13      6.47 o 
  -4   3   4      174.07      200.75     13.69 o 
  -3   3   4     4524.40     4341.74     61.31 o 
  -2   3   4     4640.70     4632.17     63.30 o 
  -1   3   4      246.06      211.32     15.27 o 
   0   3   4    28335.49    30544.28    722.97 o 
   1   3   4     6810.25     6474.42    102.94 o 
   2   3   4      608.17      540.74     12.74 o 
   3   3   4     1434.39     1385.74     21.72 o 
   4   3   4        8.50        9.84     24.26 o 
   5   3   4        1.88        4.09     39.32 o 
   6   3   4        0.33       -6.01     26.55 o 
  -7   4   4       13.97       12.73     22.74 o 
  -6   4   4        7.79        3.16      6.77 o 
  -5   4   4      454.49      455.07     14.30 o 
  -4   4   4     1482.36     1430.63     23.21 o 
  -3   4   4      139.49      146.58      9.97 o 
  -2   4   4     2661.26     2681.63     60.30 o 
  -1   4   4     1715.51     1489.81     35.89 o 
   0   4   4     1533.74     1746.89     32.17 o 
   1   4   4     6383.86     6465.54     98.80 o 
   2   4   4     6348.45     6477.46     93.36 o 
   3   4   4     1684.88     1687.25     31.38 o 
   4   4   4      407.41      391.71     14.57 o 
   5   4   4      240.12      288.57     28.75 o 
   6   4   4       96.72      137.45     28.27 o 
  -7   5   4       14.15       96.77     44.02 o 
  -6   5   4       65.45       41.53      9.12 o 
  -5   5   4       78.67       74.18      9.82 o 
  -4   5   4      128.88      159.14      9.31 o 
  -3   5   4     1034.26     1006.42     21.89 o 
  -2   5   4      869.35      796.88     18.85 o 
  -1   5   4     1671.92     1650.66     53.13 o 
   0   5   4     3994.71     3900.06     65.54 o 
   1   5   4     5974.69     5821.87     86.53 o 
   2   5   4     2050.13     2119.48     35.15 o 
   3   5   4      570.83      616.42     15.76 o 
   4   5   4      165.14      218.00     13.56 o 
   5   5   4      109.25       76.20     51.02 o 
   6   5   4       15.00       25.26     28.63 o 
  -7   6   4        4.10       47.14     19.84 o 
  -6   6   4       76.19       65.58     13.55 o 
  -5   6   4      192.93      207.54     12.99 o 
  -4   6   4      530.93      600.92     23.50 o 
  -3   6   4       42.41       45.11      8.03 o 
  -2   6   4     6351.89     6361.38    136.15 o 
  -1   6   4     5869.59     5518.54    118.57 o 
   0   6   4     1072.46      995.30     22.02 o 
   1   6   4        2.10       -7.61      7.97 o 
   2   6   4      689.20      655.91     16.85 o 
   3   6   4      759.47      815.63     19.82 o 
   4   6   4        9.13        2.91     16.52 o 
   5   6   4      204.97      211.89     14.94 o 
   6   6   4       29.46       16.21     48.85 o 
  -7   7   4        9.29       99.48     38.82 o 
  -6   7   4       76.47      101.32     20.82 o 
  -5   7   4       23.99       21.84      7.04 o 
  -4   7   4       16.27       12.61      7.53 o 
  -3   7   4     2265.52     2258.50     38.45 o 
  -2   7   4      942.12      913.52     45.24 o 
  -1   7   4      729.57      726.44     34.34 o 
   0   7   4     1664.21     1737.77     40.78 o 
   1   7   4     2073.47     1921.57     35.07 o 
   2   7   4     1603.17     1559.00     31.06 o 
   3   7   4      451.35      441.57     19.93 o 
   4   7   4      585.41      671.08     28.06 o 
   5   7   4        7.12       11.83      8.69 o 
   6   7   4        2.14      -28.85     30.16 o 
  -6   8   4        4.27        0.97      9.23 o 
  -5   8   4       42.58       18.39     11.01 o 
  -4   8   4       18.60       29.89      9.76 o 
  -3   8   4        2.05       12.30     11.67 o 
  -2   8   4      455.95      408.30     24.75 o 
  -1   8   4     3373.43     3177.47     86.23 o 
   0   8   4     2213.34     2248.26     47.11 o 
   1   8   4        1.96        6.69     13.26 o 
   2   8   4      679.43      708.11     25.20 o 
   3   8   4      776.24      803.98     24.14 o 
   4   8   4        1.43       -2.71     10.14 o 
   5   8   4       11.01        8.53      6.61 o 
  -6   9   4        1.18        3.33      7.79 o 
  -5   9   4        4.88       12.96      9.02 o 
  -4   9   4        0.75        5.84      9.52 o 
  -3   9   4     1177.32     1078.23     40.03 o 
  -2   9   4      308.82      333.73     32.05 o 
  -1   9   4       28.46       37.18     15.22 o 
   0   9   4      528.71      519.57     25.21 o 
   1   9   4     1920.78     1862.08     40.38 o 
   2   9   4       91.60       86.77     11.84 o 
   3   9   4      103.76       87.43     15.36 o 
   4   9   4      528.63      544.37     22.28 o 
   5   9   4      111.23      119.74     17.59 o 
  -6  10   4        3.32       18.04     10.90 o 
  -5  10   4      121.74      155.87     15.52 o 
  -4  10   4      609.84      583.07     26.60 o 
  -3  10   4       19.50       29.75     27.07 o 
  -2  10   4      486.70      499.25     37.17 o 
  -1  10   4     1856.87     1783.34     51.72 o 
   0  10   4      975.20      951.87     30.34 o 
   1  10   4      103.04      103.03     17.98 o 
   2  10   4      832.08      836.77     25.77 o 
   3  10   4      157.05      215.18     20.50 o 
   4  10   4       30.17       14.91     10.53 o 
   5  10   4       38.23        4.91      6.84 o 
  -6  11   4        8.28        4.47     14.69 o 
  -5  11   4        6.50       25.83      9.85 o 
  -4  11   4      362.82      406.17     34.24 o 
  -3  11   4     1907.93     1868.14     53.17 o 
  -2  11   4      409.70      475.88     28.10 o 
  -1  11   4        6.39        2.02     17.79 o 
   0  11   4     1262.85     1303.36     50.47 o 
   1  11   4      624.18      636.44     33.56 o 
   2  11   4       45.18       37.46     15.34 o 
   3  11   4       15.76       18.24     12.33 o 
   4  11   4       41.03       35.59     12.13 o 
   5  11   4        0.90       -4.22     13.18 o 
  -6  12   4        2.55      105.15     32.18 o 
  -5  12   4       49.36       42.80      9.98 o 
  -4  12   4      384.33      322.73     21.83 o 
  -3  12   4       19.85       33.03     18.82 o 
  -2  12   4      345.70      329.69     31.06 o 
  -1  12   4      442.24      504.51     37.00 o 
   0  12   4      524.27      542.62     26.27 o 
   1  12   4      160.20      171.22     18.89 o 
   2  12   4      503.61      539.18     26.26 o 
   3  12   4      220.80      249.86     21.93 o 
   4  12   4        6.49       -2.13     10.55 o 
   5  12   4       14.19        7.82     14.89 o 
  -5  13   4        1.13        0.06     11.89 o 
  -4  13   4        2.14       -8.24     12.36 o 
  -3  13   4      271.04      254.55     21.70 o 
  -2  13   4       29.20       25.03     22.41 o 
  -1  13   4        1.14       12.82     16.42 o 
   0  13   4      546.61      520.59     30.82 o 
   1  13   4      594.68      627.85     34.11 o 
   2  13   4       31.09       27.17     12.49 o 
   3  13   4      112.53       90.85     22.84 o 
   4  13   4       59.14       36.43     13.54 o 
   5  13   4       12.72        9.09     20.95 o 
  -5  14   4       19.68        4.76     12.46 o 
  -4  14   4      141.30      166.22     42.82 o 
  -3  14   4        0.78      -15.11     19.01 o 
  -2  14   4      172.10      175.07     31.83 o 
  -1  14   4      788.15      787.29     34.26 o 
   0  14   4      228.30      327.90     38.97 o 
   1  14   4       86.71       80.51     16.35 o 
   2  14   4      410.01      359.82     19.92 o 
   3  14   4       11.92       -8.45     19.15 o 
   4  14   4        0.94       40.41     16.72 o 
  -4  15   4       31.67       19.17     18.74 o 
  -3  15   4       33.82       31.69     21.82 o 
  -2  15   4      112.64      141.41     25.73 o 
  -1  15   4       17.06        4.11     21.47 o 
   0  15   4       80.24       47.41     18.98 o 
   1  15   4      181.41      203.83     19.16 o 
   2  15   4      137.75      121.19     16.12 o 
   3  15   4        5.37       25.02     17.64 o 
   4  15   4        3.78      -19.55     19.55 o 
  -4  16   4        8.53        8.99     18.69 o 
  -3  16   4        0.31       44.56     23.43 o 
  -2  16   4        2.36        1.41     24.87 o 
  -1  16   4       12.53       -6.59     24.59 o 
   0  16   4        0.32        4.10     17.12 o 
   1  16   4        1.96       45.64     17.27 o 
   2  16   4       40.58       21.59     17.07 o 
   3  16   4       45.62       26.48     14.28 o 
  -3  17   4       18.05       28.36     18.89 o 
  -2  17   4        0.16      -13.25     22.56 o 
  -1  17   4       21.79       54.36     30.46 o 
   0  17   4       55.31       32.17     18.97 o 
   1  17   4       52.40       25.10     17.10 o 
   2  17   4       25.67        9.74     12.56 o 
   3  17   4        0.11       31.25     25.24 o 
  -2  18   4        0.22       25.35     22.24 o 
  -1  18   4       18.44       42.64     26.50 o 
   0  18   4       11.84       -1.55     16.43 o 
   1  18   4        3.52      -12.34     20.01 o 
   2  18   4       12.84        2.38     20.13 o 
  -1  19   4        0.22       -0.18     37.00 o 
   0  19   4        8.47      -15.30     16.35 o 
  -6   1   5       18.90       18.42      7.69 o 
  -5   1   5      198.25      215.24      9.99 o 
  -4   1   5      309.76      332.14     10.35 o 
  -3   1   5      195.95      209.33      8.10 o 
  -2   1   5      726.20      709.01     13.48 o 
  -1   1   5        3.31        7.98      8.96 o 
   0   1   5       91.44       90.18      8.30 o 
   1   1   5     1490.76     1551.91     31.80 o 
   2   1   5       96.81       89.26      5.78 o 
   3   1   5       65.63      122.39     18.68 o 
   4   1   5      127.07      135.71     25.90 o 
   5   1   5       23.30       20.79     32.68 o 
   6   1   5        0.01       -5.35     34.55 o 
  -7   2   5       10.65      -12.72     22.49 o 
  -6   2   5        1.19       -1.09      8.74 o 
  -5   2   5       36.36       20.81      7.65 o 
  -4   2   5      191.74      229.89      8.68 o 
  -3   2   5      614.39      658.13     18.41 o 
  -2   2   5       20.22        7.45      4.48 o 
  -1   2   5      438.70      294.16     25.60 o 
   0   2   5      628.24      645.05     18.07 o 
   1   2   5     1197.22     1233.72     19.77 o 
   2   2   5       81.88       59.90      5.70 o 
   3   2   5       14.91       24.32     13.96 o 
   4   2   5       53.75       52.37     19.36 o 
   5   2   5       58.23       69.68     28.99 o 
   6   2   5       25.82       39.15     31.05 o 
  -6   3   5       19.77       13.15      6.25 o 
  -5   3   5       32.50       25.70     16.54 o 
  -4   3   5       28.64       29.98      9.35 o 
  -3   3   5        2.35        6.51      8.74 o 
  -2   3   5       32.33       35.08      6.16 o 
  -1   3   5     8575.21     8844.46    203.12 o 
   0   3   5     4887.98     4838.07     72.38 o 
   1   3   5      678.12      695.27     14.43 o 
   2   3   5      185.39      147.19      9.07 o 
   3   3   5      529.32      575.07      9.63 o 
   4   3   5       50.30       40.64     21.32 o 
   5   3   5       19.39       49.85     23.11 o 
   6   3   5        9.38       28.54     27.48 o 
  -7   4   5        5.82       31.87     29.38 o 
  -6   4   5        5.23       -0.95      7.98 o 
  -5   4   5       11.61       13.90      8.33 o 
  -4   4   5       15.31        8.25      9.42 o 
  -3   4   5      112.76      100.24     11.48 o 
  -2   4   5       25.44       19.94      7.63 o 
  -1   4   5      436.12      420.77     55.27 o 
   0   4   5     2914.93     2931.25     41.31 o 
   1   4   5      698.33      820.83     21.16 o 
   2   4   5      101.30      101.83      9.28 o 
   3   4   5       22.62       20.35      6.46 o 
   4   4   5       83.42      117.34     37.87 o 
   5   4   5        4.38       17.91     18.14 o 
   6   4   5       10.20      -42.76     54.09 o 
  -7   5   5        3.67       70.84     20.96 o 
  -6   5   5       25.57       19.81      9.17 o 
  -5   5   5      234.59      269.55     12.59 o 
  -4   5   5      130.12      144.83      9.99 o 
  -3   5   5      737.11      746.67     15.42 o 
  -2   5   5      412.66      446.39     14.98 o 
  -1   5   5     1600.25     1643.12     44.97 o 
   0   5   5       23.26       17.42      8.04 o 
   1   5   5      170.28      155.90     10.54 o 
   2   5   5       14.87       27.15      9.32 o 
   3   5   5      132.06      125.14     10.37 o 
   4   5   5      361.17      289.01     12.40 o 
   5   5   5       78.32      101.87     25.75 o 
   6   5   5       26.54       26.65     25.02 o 
  -7   6   5        0.01       34.94     24.93 o 
  -6   6   5       48.22       25.38      9.96 o 
  -5   6   5       11.93       16.97      9.37 o 
  -4   6   5        4.67       -1.89      8.05 o 
  -3   6   5       81.84      106.04      9.92 o 
  -2   6   5     1496.02     1419.72     63.13 o 
  -1   6   5      980.75     1013.74     27.19 o 
   0   6   5      350.48      360.28     14.44 o 
   1   6   5     2150.11     2189.69     39.57 o 
   2   6   5      176.73      174.73     14.15 o 
   3   6   5      330.06      319.31     18.17 o 
   4   6   5      142.30      152.24     17.28 o 
   5   6   5        0.11       11.33     24.41 o 
   6   6   5       13.70       10.69     50.48 o 
  -7   7   5        2.07      -28.40     32.42 o 
  -6   7   5        5.26        5.77      8.09 o 
  -5   7   5        0.47        1.79     10.11 o 
  -4   7   5       26.88       30.11     11.68 o 
  -3   7   5        1.06       11.29      8.24 o 
  -2   7   5      509.38      492.56     27.09 o 
  -1   7   5       76.05      108.46     15.87 o 
   0   7   5      839.78      781.19     40.03 o 
   1   7   5      173.66      182.06     14.31 o 
   2   7   5      369.45      358.26     18.45 o 
   3   7   5      191.89      181.92     13.56 o 
   4   7   5       23.79       35.88     11.28 o 
   5   7   5        4.84       -6.18      7.62 o 
  -6   8   5        3.05        3.90      8.41 o 
  -5   8   5        4.28        5.87      8.69 o 
  -4   8   5      119.41      115.63     11.89 o 
  -3   8   5     1371.34     1332.11     29.25 o 
  -2   8   5     1101.71     1092.03     54.43 o 
  -1   8   5      348.51      338.76     20.44 o 
   0   8   5      124.11      155.58     11.46 o 
   1   8   5     1016.62      987.03     32.37 o 
   2   8   5      630.09      622.23     23.23 o 
   3   8   5      411.31      397.53     19.91 o 
   4   8   5        4.56        3.04     10.11 o 
   5   8   5       76.63       89.54     19.75 o 
  -6   9   5       14.79       10.99     10.97 o 
  -5   9   5       48.12       45.81     10.06 o 
  -4   9   5      154.93      176.73     11.93 o 
  -3   9   5      457.36      418.37     18.10 o 
  -2   9   5       40.52       55.17     15.83 o 
  -1   9   5        2.27        2.63     19.08 o 
   0   9   5      196.07      199.66     23.90 o 
   1   9   5       41.94       38.38     10.28 o 
   2   9   5      449.21      437.06     20.13 o 
   3   9   5       61.68       37.51     13.21 o 
   4   9   5       41.33       36.15     13.94 o 
   5   9   5        5.47        0.79      5.34 o 
  -6  10   5        0.05       -4.56     12.22 o 
  -5  10   5      165.53      165.15     19.20 o 
  -4  10   5      344.87      373.79     17.68 o 
  -3  10   5      716.77      698.11     36.77 o 
  -2  10   5      139.94      173.03     23.60 o 
  -1  10   5      540.94      559.80     51.22 o 
   0  10   5        3.75       30.30     14.03 o 
   1  10   5      583.35      512.45     25.61 o 
   2  10   5        5.77        5.04     10.83 o 
   3  10   5       26.27       22.63     11.20 o 
   4  10   5       64.71       66.95     15.73 o 
   5  10   5       25.64        0.07      6.43 o 
  -6  11   5       10.23       41.97     27.64 o 
  -5  11   5        1.82        8.34      8.15 o 
  -4  11   5      224.85      176.51     23.79 o 
  -3  11   5      297.50      301.23     27.24 o 
  -2  11   5      136.92      130.50     35.89 o 
  -1  11   5      181.17      195.91     27.05 o 
   0  11   5      886.34      865.28     31.35 o 
   1  11   5       17.72       42.26     14.69 o 
   2  11   5      517.21      560.25     20.14 o 
   3  11   5       48.78       56.77     13.66 o 
   4  11   5        5.76       24.15     10.40 o 
   5  11   5        1.68        8.15     15.00 o 
  -6  12   5        7.04      -10.83     19.54 o 
  -5  12   5       21.72       22.33     11.26 o 
  -4  12   5      125.75       99.33     11.75 o 
  -3  12   5        4.91       12.07     14.47 o 
  -2  12   5        6.06       -5.76     20.51 o 
  -1  12   5       20.03      -12.61     30.60 o 
   0  12   5      168.84      186.89     21.27 o 
   1  12   5     1031.97      980.36     35.59 o 
   2  12   5       59.69       85.93     18.82 o 
   3  12   5       28.28       13.78     11.28 o 
   4  12   5       19.87       24.21     12.15 o 
   5  12   5        8.59       11.86     20.57 o 
  -5  13   5        4.02       21.30     14.92 o 
  -4  13   5      277.08      256.28     31.22 o 
  -3  13   5      205.64      278.17     52.84 o 
  -2  13   5       19.93       20.72     22.94 o 
  -1  13   5      144.81      147.66     30.14 o 
   0  13   5      697.15      704.97     26.73 o 
   1  13   5       44.73       18.44     14.82 o 
   2  13   5      208.00      200.33     16.66 o 
   3  13   5      118.50      102.71     16.71 o 
   4  13   5        4.60       -4.78     12.28 o 
  -5  14   5       41.76       18.24     19.31 o 
  -4  14   5      126.47      109.44     26.59 o 
  -3  14   5       29.43       46.09     20.23 o 
  -2  14   5       11.71       19.38     24.19 o 
  -1  14   5      115.13      103.29     29.74 o 
   0  14   5       26.87       27.86     15.95 o 
   1  14   5       26.58       52.74     14.28 o 
   2  14   5        1.35      -11.34     15.37 o 
   3  14   5        2.93        8.48     13.48 o 
   4  14   5       24.18       39.78     14.75 o 
  -4  15   5       15.88       18.14     13.27 o 
  -3  15   5       20.11        9.19     21.35 o 
  -2  15   5       18.03       16.81     25.26 o 
  -1  15   5        8.01       61.30     29.49 o 
   0  15   5       24.41       40.13     13.95 o 
   1  15   5        5.60        0.20     15.31 o 
   2  15   5       10.58       -0.90     13.03 o 
   3  15   5       37.22       26.77     15.32 o 
   4  15   5       27.26      -10.94     17.27 o 
  -4  16   5        5.75       12.93     19.62 o 
  -3  16   5       11.08       19.03     21.16 o 
  -2  16   5      162.74      201.24     36.13 o 
  -1  16   5       55.45       39.97     36.94 o 
   0  16   5        1.45       22.26     14.60 o 
   1  16   5      112.65       83.66     20.28 o 
   2  16   5       34.14       23.78     20.05 o 
   3  16   5        4.19        8.50     12.04 o 
  -3  17   5       20.12       41.93     32.72 o 
  -2  17   5       13.70       36.69     30.42 o 
  -1  17   5        3.17       13.32     22.30 o 
   0  17   5      102.05      102.40     20.58 o 
   1  17   5        0.89       24.69     18.56 o 
   2  17   5       21.49       25.15     17.57 o 
  -2  18   5       19.10       14.80     32.13 o 
  -1  18   5       72.83       40.24     25.02 o 
   0  18   5        0.40        9.75     15.83 o 
   1  18   5       33.41       30.15     16.06 o 
   2  18   5       16.90      -15.76     25.07 o 
  -1  19   5       32.00       36.27     16.48 o 
   0  19   5       37.33       39.27     25.45 o 
  -7   0   6        3.64       31.02     20.17 o 
  -6   0   6       66.65       45.53     24.67 o 
  -5   0   6       98.19      101.51     16.05 o 
  -4   0   6     1133.03     1132.27     24.60 o 
  -3   0   6     5709.09     5734.22    110.61 o 
  -2   0   6      225.60      226.08     15.62 o 
  -1   0   6      328.12      343.81     26.23 o 
   0   0   6      462.10      442.96     23.72 o 
   1   0   6     6433.89     6131.61    128.88 o 
   2   0   6     2699.03     2750.73     53.65 o 
   3   0   6      807.15      756.99     69.95 o 
   4   0   6      690.02      775.12     51.30 o 
   5   0   6      472.90      531.68     47.17 o 
   6   0   6        0.36      -26.60     30.18 o 
  -7   1   6        3.93       -7.63     16.56 o 
  -6   1   6        6.55       14.50     17.15 o 
  -5   1   6      151.81      187.15     19.08 o 
  -4   1   6     1010.05      990.34     19.46 o 
  -3   1   6      344.55      368.96      9.19 o 
  -2   1   6     1549.34     1309.85     21.71 o 
  -1   1   6     1712.83     1480.03     25.01 o 
   0   1   6     1855.08     1853.82     29.04 o 
   1   1   6     3482.15     3380.19     50.01 o 
   2   1   6     6259.89     6369.42     79.51 o 
   3   1   6      460.25      470.31     88.67 o 
   4   1   6       37.36       47.76     21.56 o 
   5   1   6      203.98      190.53     44.17 o 
   6   1   6       42.95        6.11     50.59 o 
  -7   2   6       13.39       12.36     16.77 o 
  -6   2   6      239.70      266.54     15.63 o 
  -5   2   6       11.28       -8.75      8.75 o 
  -4   2   6     1249.96     1252.27     20.01 o 
  -3   2   6     2240.90     2168.81     29.03 o 
  -2   2   6      871.79      907.70     15.96 o 
  -1   2   6      380.85      361.47     14.08 o 
   0   2   6      653.32      587.57     20.58 o 
   1   2   6     5761.77     5776.24     92.74 o 
   2   2   6     3625.23     3791.11     44.74 o 
   3   2   6     2506.44     2512.10     76.29 o 
   4   2   6      623.16      666.43     54.85 o 
   5   2   6        0.23       -1.85     16.71 o 
   6   2   6       40.78       63.07     24.12 o 
  -7   3   6        2.44        3.30      6.16 o 
  -6   3   6       56.25       53.62     12.23 o 
  -5   3   6      841.46      882.99     28.12 o 
  -4   3   6      950.84      981.78     26.39 o 
  -3   3   6       40.86       40.24      7.26 o 
  -2   3   6     5141.43     4957.86     82.27 o 
  -1   3   6     3806.50     3675.86     69.02 o 
   0   3   6     2825.49     2807.66     48.94 o 
   1   3   6     6134.51     6405.38     85.53 o 
   2   3   6     5430.40     5461.31     70.53 o 
   3   3   6       37.56       51.66      4.82 o 
   4   3   6      163.67      127.64     18.20 o 
   5   3   6      624.23      692.83     45.47 o 
   6   3   6       15.39      -23.00     55.04 o 
  -7   4   6       17.25       21.66      8.86 o 
  -6   4   6       80.83       74.95     17.15 o 
  -5   4   6       43.15       29.70     10.89 o 
  -4   4   6      415.08      483.01     38.45 o 
  -3   4   6     3520.13     3459.77     51.36 o 
  -2   4   6      280.11      251.83     20.01 o 
  -1   4   6     2119.39     2149.94     43.41 o 
   0   4   6    21350.66    22499.22    524.50 o 
   1   4   6    10863.91    11365.17    203.30 o 
   2   4   6      102.46      109.12      9.40 o 
   3   4   6      656.41      742.17     13.16 o 
   4   4   6      997.63      960.37     39.88 o 
   5   4   6        8.14       25.17     20.78 o 
   6   4   6       50.68       97.85     25.81 o 
  -7   5   6        0.61        3.40      8.17 o 
  -6   5   6       25.90       31.12     15.39 o 
  -5   5   6      548.91      568.64     17.79 o 
  -4   5   6      510.88      539.51     18.27 o 
  -3   5   6      266.24      339.21     13.77 o 
  -2   5   6     6405.08     6869.57    121.94 o 
  -1   5   6    11704.20    12017.72    231.22 o 
   0   5   6       32.99       19.43     10.04 o 
   1   5   6     2976.62     2960.82     50.90 o 
   2   5   6     2413.24     2349.91     43.62 o 
   3   5   6       20.13       16.22      7.80 o 
   4   5   6      150.14      161.80     17.88 o 
   5   5   6      109.07      255.42     66.26 o 
   6   5   6       25.40       45.46     33.16 o 
  -7   6   6       25.99        1.15      6.87 o 
  -6   6   6      146.73      196.13     30.37 o 
  -5   6   6      196.86      183.34     29.87 o 
  -4   6   6      112.00      168.97     17.34 o 
  -3   6   6     1257.95     1261.42     24.86 o 
  -2   6   6     2250.06     2266.72     39.28 o 
  -1   6   6     1627.50     1506.43     36.98 o 
   0   6   6     8109.77     8201.34    158.15 o 
   1   6   6      382.23      343.24     14.31 o 
   2   6   6       28.57       30.65     10.82 o 
   3   6   6      132.34      168.47     17.94 o 
   4   6   6      441.66      471.11     29.40 o 
   5   6   6        4.96        0.73     17.08 o 
  -7   7   6        0.16       12.00     16.35 o 
  -6   7   6        0.23        1.07      8.89 o 
  -5   7   6       40.19       50.89     13.87 o 
  -4   7   6        6.86       -0.25      7.81 o 
  -3   7   6       17.59       11.28      8.64 o 
  -2   7   6      849.91      748.52     34.95 o 
  -1   7   6     1208.39     1174.73     49.34 o 
   0   7   6      930.91      947.83     29.25 o 
   1   7   6      856.07      911.62     31.55 o 
   2   7   6      466.19      469.39     26.53 o 
   3   7   6      670.59      643.96     24.61 o 
   4   7   6       20.70       28.76     10.65 o 
   5   7   6      171.48      250.21     31.80 o 
  -6   8   6        2.46       24.67     13.04 o 
  -5   8   6       86.96      100.25     17.90 o 
  -4   8   6      274.92      285.88     18.25 o 
  -3   8   6      213.05      153.40     37.38 o 
  -2   8   6      414.82      485.28     46.70 o 
  -1   8   6      359.80      360.15     22.73 o 
   0   8   6     2795.93     2771.31     58.00 o 
   1   8   6     1129.55     1183.51     32.03 o 
   2   8   6       30.87       11.32     10.24 o 
   3   8   6        6.99       18.02      9.05 o 
   4   8   6      339.95      365.92     17.07 o 
   5   8   6        1.90       15.64     25.48 o 
  -6   9   6        8.61       28.24     14.73 o 
  -5   9   6      112.52      125.89     16.91 o 
  -4   9   6        1.64        6.97     11.03 o 
  -3   9   6      614.91      627.54     26.28 o 
  -2   9   6     1058.30      951.40     57.20 o 
  -1   9   6     1823.62     1706.11     54.58 o 
   0   9   6        8.88       10.47     10.90 o 
   1   9   6      843.44      865.27     32.23 o 
   2   9   6      246.62      281.23     20.25 o 
   3   9   6      515.00      516.95     23.95 o 
   4   9   6        1.50       -5.21     10.12 o 
   5   9   6        0.86       49.96     50.16 o 
  -6  10   6        1.03      -14.45     14.48 o 
  -5  10   6        0.11        4.19      9.41 o 
  -4  10   6      253.59      230.61     17.09 o 
  -3  10   6       97.63       73.14     15.22 o 
  -2  10   6       25.93       50.36     30.30 o 
  -1  10   6      183.33      190.01     21.90 o 
   0  10   6     1391.74     1391.27     42.62 o 
   1  10   6      103.50      145.72     21.55 o 
   2  10   6       10.24       -1.17     10.55 o 
   3  10   6      156.16      183.63     20.17 o 
   4  10   6       47.61       39.24     11.96 o 
   5  10   6        9.92       49.52     26.88 o 
  -6  11   6        1.86        4.18     15.50 o 
  -5  11   6       52.53       39.10     13.60 o 
  -4  11   6      208.05      229.11     14.05 o 
  -3  11   6        0.60        1.04     14.77 o 
  -2  11   6      512.65      496.51     33.32 o 
  -1  11   6      470.79      491.51     37.97 o 
   0  11   6        8.61       22.44     16.88 o 
   1  11   6     1370.02     1425.67     43.04 o 
   2  11   6       39.95       78.22     11.86 o 
   3  11   6       93.76      154.19     20.90 o 
   4  11   6        0.19       11.06      9.13 o 
  -6  12   6        9.71       67.57     19.34 o 
  -5  12   6        9.01       10.46      9.12 o 
  -4  12   6      407.23      348.16     34.18 o 
  -3  12   6      316.54      249.15     59.36 o 
  -2  12   6       55.63       27.66     21.46 o 
  -1  12   6      669.99      617.35     37.45 o 
   0  12   6     1083.88     1040.80     35.80 o 
   1  12   6      249.74      243.29     18.30 o 
   2  12   6      195.65      201.51     17.83 o 
   3  12   6      105.11      144.20     37.34 o 
   4  12   6       46.09       41.35     11.17 o 
   5  12   6        0.61       14.48     45.03 o 
  -5  13   6       86.15       63.15     20.96 o 
  -4  13   6       11.11       26.39     11.07 o 
  -3  13   6       45.94       50.47     20.38 o 
  -2  13   6      406.29      362.69     29.79 o 
  -1  13   6      274.15      384.93     30.63 o 
   0  13   6      132.86      128.23     21.44 o 
   1  13   6      271.31      261.30     15.31 o 
   2  13   6      398.87      485.06     35.67 o 
   3  13   6       56.56       48.91     13.31 o 
   4  13   6        0.20       17.06     12.48 o 
  -5  14   6        0.48        2.67     14.42 o 
  -4  14   6       41.56       23.33     10.53 o 
  -3  14   6       51.53       56.85     23.82 o 
  -2  14   6        0.11        9.98     22.99 o 
  -1  14   6        7.42        4.60     22.90 o 
   0  14   6      129.54      113.12     18.35 o 
   1  14   6      130.24      144.51     26.68 o 
   2  14   6        0.99        8.85     17.32 o 
   3  14   6       86.62       64.53     14.97 o 
   4  14   6       47.62       34.45     15.94 o 
  -4  15   6        1.93       12.67     20.10 o 
  -3  15   6       31.09       28.16     22.74 o 
  -2  15   6       51.10        2.73     42.89 o 
  -1  15   6        3.37      -10.73     17.13 o 
   0  15   6        4.76      -17.52     18.63 o 
   1  15   6       44.74       23.47     14.86 o 
   2  15   6       33.19        7.58     13.50 o 
   3  15   6        1.33       13.84     19.27 o 
  -4  16   6       11.79       -1.81     17.35 o 
  -3  16   6       33.84       16.19     21.24 o 
  -2  16   6        6.05       -4.51     18.37 o 
  -1  16   6       34.67       23.12     10.88 o 
   0  16   6       25.84       31.61     18.92 o 
   1  16   6       17.10       38.28     12.46 o 
   2  16   6        3.78       11.64     13.95 o 
   3  16   6        0.15       25.59     34.11 o 
  -3  17   6        1.11        3.03     21.62 o 
  -2  17   6       79.15       83.71     29.91 o 
  -1  17   6        3.98        0.55     10.25 o 
   0  17   6        1.44       -7.50     19.06 o 
   1  17   6        0.49        7.72     12.09 o 
   2  17   6       16.05        4.11     21.31 o 
  -2  18   6        1.69       -4.78     24.27 o 
  -1  18   6        4.62        9.15     17.50 o 
   0  18   6        0.85       11.59     19.49 o 
   1  18   6       40.13       45.20     24.11 o 
  -7   1   7        2.00       38.88     21.99 o 
  -6   1   7       16.30       20.20     11.00 o 
  -5   1   7       49.10       38.71     10.44 o 
  -4   1   7        3.76       13.14      6.73 o 
  -3   1   7     1049.30     1066.43     18.31 o 
  -2   1   7      217.01      234.03     11.01 o 
  -1   1   7      870.72      878.45     25.70 o 
   0   1   7        3.22        5.81      6.76 o 
   1   1   7       15.00       18.61      5.92 o 
   2   1   7       13.74        5.48      4.57 o 
   3   1   7      164.33      166.50     33.95 o 
   4   1   7      212.30      252.58     28.66 o 
   5   1   7        5.57       -5.78     36.24 o 
   6   1   7        4.90       16.13     38.56 o 
  -7   2   7       19.22       -6.63      8.46 o 
  -6   2   7       19.79        0.83     10.65 o 
  -5   2   7        4.87        9.61     11.12 o 
  -4   2   7       46.01       45.74     10.67 o 
  -3   2   7      150.12      173.67      9.83 o 
  -2   2   7      155.37      140.92      9.14 o 
  -1   2   7     1708.28     1757.52     34.17 o 
   0   2   7      342.50      351.43      9.93 o 
   1   2   7     2210.80     2376.15     31.89 o 
   2   2   7      429.06      398.70     10.23 o 
   3   2   7      243.18      276.74     36.85 o 
   4   2   7      231.86      289.77     47.69 o 
   5   2   7       13.27      -25.02     25.02 o 
   6   2   7        0.31       35.94     23.11 o 
  -7   3   7        0.50       10.16      8.42 o 
  -6   3   7       18.05       31.42     14.49 o 
  -5   3   7      144.41      164.60     15.55 o 
  -4   3   7       22.09       33.59      7.94 o 
  -3   3   7       86.47       96.41      8.71 o 
  -2   3   7       73.31       84.55      5.29 o 
  -1   3   7     1268.89     1335.80     33.20 o 
   0   3   7      563.17      546.46     16.57 o 
   1   3   7       60.92       73.57      8.14 o 
   2   3   7        4.13        4.68      5.26 o 
   3   3   7      112.54      122.89      4.17 o 
   4   3   7       15.62       10.33     19.02 o 
   5   3   7       14.75       22.82     27.94 o 
   6   3   7        3.81      -24.44     40.01 o 
  -7   4   7       12.60       -2.29      8.64 o 
  -6   4   7        0.29        3.59      8.70 o 
  -5   4   7       23.84       24.60     11.08 o 
  -4   4   7       48.26       44.19      8.85 o 
  -3   4   7      349.41      362.22     13.90 o 
  -2   4   7      242.60      235.02     27.41 o 
  -1   4   7     5837.18     6168.24    122.97 o 
   0   4   7     2271.26     2187.91     31.07 o 
   1   4   7       51.36       68.89      6.53 o 
   2   4   7       47.81       70.21      6.89 o 
   3   4   7      102.69       88.03      6.19 o 
   4   4   7        3.69       -6.27     13.60 o 
   5   4   7       12.71        8.98     47.26 o 
   6   4   7        1.09       -3.78     27.40 o 
  -7   5   7        0.58       10.11      8.06 o 
  -6   5   7        5.10        5.68      8.19 o 
  -5   5   7      152.28      184.25     22.04 o 
  -4   5   7       21.43        4.89      9.06 o 
  -3   5   7        0.92        0.98      7.67 o 
  -2   5   7       37.36       44.23     16.62 o 
  -1   5   7     1341.00     1305.83     35.46 o 
   0   5   7     1269.91     1261.12     21.07 o 
   1   5   7      582.86      597.85     19.47 o 
   2   5   7       33.51       24.46     10.89 o 
   3   5   7        1.61        2.05      5.84 o 
   4   5   7      100.95       83.44      6.27 o 
   5   5   7        1.65       24.23     19.16 o 
   6   5   7        0.26       22.92     59.76 o 
  -7   6   7        5.10       26.03     10.18 o 
  -6   6   7        0.04       11.10      7.77 o 
  -5   6   7       41.06       29.68      7.46 o 
  -4   6   7       33.52       64.96      9.85 o 
  -3   6   7        2.59        5.66      7.25 o 
  -2   6   7      262.70      280.42     11.19 o 
  -1   6   7        2.04        3.05      5.21 o 
   0   6   7      877.14      844.07     27.95 o 
   1   6   7       82.64       70.47     11.08 o 
   2   6   7      838.09      815.48     26.29 o 
   3   6   7       23.66       25.95      5.99 o 
   4   6   7       54.97       45.14      6.31 o 
   5   6   7       53.91       23.23     49.96 o 
  -7   7   7        0.39       19.38      8.28 o 
  -6   7   7       25.86       36.22     13.81 o 
  -5   7   7       27.30       29.68     11.66 o 
  -4   7   7      107.45      124.79     13.23 o 
  -3   7   7      472.58      512.72     16.65 o 
  -2   7   7     1005.61      984.79     20.48 o 
  -1   7   7       27.04       17.52      7.62 o 
   0   7   7       57.61       72.83     10.56 o 
   1   7   7      863.40      822.33     26.14 o 
   2   7   7      199.75      217.75     15.99 o 
   3   7   7      125.07      138.60     27.55 o 
   4   7   7       18.47       15.93      4.68 o 
   5   7   7        2.95       31.26     49.04 o 
  -6   8   7        0.90       -1.72      7.15 o 
  -5   8   7        9.41       15.93      9.72 o 
  -4   8   7      214.80      235.29     16.93 o 
  -3   8   7        0.52       20.29      7.70 o 
  -2   8   7       16.20       40.17     16.77 o 
  -1   8   7       16.33       24.96      8.47 o 
   0   8   7        0.96        5.42      9.70 o 
   1   8   7      114.05       95.55     12.56 o 
   2   8   7      257.05      273.97     17.86 o 
   3   8   7       25.56       20.69      8.12 o 
   4   8   7       11.53       -0.91      9.25 o 
   5   8   7        0.25        0.24     16.94 o 
  -6   9   7        9.68       14.37     11.78 o 
  -5   9   7        2.04        8.09     12.48 o 
  -4   9   7       20.23       21.74      8.10 o 
  -3   9   7        9.05       27.18      9.91 o 
  -2   9   7       91.88       68.48     16.92 o 
  -1   9   7      152.69      147.95     14.47 o 
   0   9   7      178.88      227.85     42.09 o 
   1   9   7      194.19      201.15     17.37 o 
   2   9   7      128.12      169.26     13.77 o 
   3   9   7       27.66       13.80     13.35 o 
   4   9   7       47.21       42.38     11.51 o 
   5   9   7        7.36      -10.12     47.24 o 
  -6  10   7       12.14       10.85     18.43 o 
  -5  10   7       11.72       10.03      9.29 o 
  -4  10   7       21.12       26.48     10.45 o 
  -3  10   7       64.33       74.01     17.76 o 
  -2  10   7       21.14        5.48     17.02 o 
  -1  10   7        2.43       20.06     13.24 o 
   0  10   7       52.13       42.68     14.18 o 
   1  10   7        8.61       15.23     14.13 o 
   2  10   7      349.36      361.35     25.90 o 
   3  10   7        2.35        2.04     13.73 o 
   4  10   7        2.90        2.92     12.20 o 
  -6  11   7        1.61       32.31     21.07 o 
  -5  11   7      118.15      134.24     20.19 o 
  -4  11   7       14.09       15.01      9.74 o 
  -3  11   7       21.05       20.78     10.93 o 
  -2  11   7      471.50      542.56     50.23 o 
  -1  11   7        0.26       -3.96     14.90 o 
   0  11   7      150.72      183.32     17.00 o 
   1  11   7      610.84      616.61     29.30 o 
   2  11   7       33.23       42.68     14.58 o 
   3  11   7      162.15      167.48     15.21 o 
   4  11   7       47.76       15.48     11.76 o 
   5  11   7        0.04       63.05     27.33 o 
  -5  12   7       38.17       27.22     12.44 o 
  -4  12   7      300.46      318.42     21.56 o 
  -3  12   7       33.08       39.01     19.41 o 
  -2  12   7       24.91       13.91     21.49 o 
  -1  12   7      754.09      680.81     28.23 o 
   0  12   7      610.99      685.94     40.31 o 
   1  12   7       20.25        9.59     16.01 o 
   2  12   7       22.26       38.46     18.59 o 
   3  12   7       66.85       50.37     14.64 o 
   4  12   7       27.94       -3.43     11.95 o 
  -5  13   7       32.05       42.84     13.87 o 
  -4  13   7       11.89       14.27     10.71 o 
  -3  13   7       23.67       27.40     29.88 o 
  -2  13   7       21.60       18.17     23.26 o 
  -1  13   7        4.22        1.52     15.31 o 
   0  13   7      111.43      130.68     15.41 o 
   1  13   7       66.25       75.07     12.93 o 
   2  13   7        4.29       20.60     18.30 o 
   3  13   7       68.02       72.56     16.50 o 
   4  13   7       85.72       34.05     17.18 o 
  -5  14   7       21.91       10.23     13.94 o 
  -4  14   7       31.74       41.92     16.70 o 
  -3  14   7       34.64       97.15     34.29 o 
  -2  14   7       41.75       41.19     34.20 o 
  -1  14   7      492.65      500.95     45.26 o 
   0  14   7       95.06      137.19     18.89 o 
   1  14   7      220.24      173.95     34.70 o 
   2  14   7      140.18      155.56     24.22 o 
   3  14   7       62.51       35.20     15.77 o 
   4  14   7        2.35       27.79     17.66 o 
  -4  15   7       13.56       38.45     20.21 o 
  -3  15   7       51.17        1.96     22.86 o 
  -2  15   7      342.81      358.66     37.62 o 
  -1  15   7       88.72       47.92     17.57 o 
   0  15   7      205.31      229.76     19.46 o 
   1  15   7       43.37       32.63     15.83 o 
   2  15   7        0.70      -10.50     13.69 o 
   3  15   7       24.05       18.35     12.65 o 
  -4  16   7       24.78       13.55     16.74 o 
  -3  16   7        3.07       29.94     21.51 o 
  -2  16   7        2.55       -9.35     34.59 o 
  -1  16   7      266.95      275.82     33.10 o 
   0  16   7       23.07       11.12     16.11 o 
   1  16   7       22.00       15.66     18.70 o 
   2  16   7       28.83       21.43     14.46 o 
   3  16   7       20.80        5.38     16.06 o 
  -3  17   7       21.52       33.22     27.86 o 
  -2  17   7       67.98       68.56     28.40 o 
  -1  17   7        8.55       29.01     10.25 o 
   0  17   7       62.37       57.71     16.65 o 
   1  17   7       19.21        8.15     10.91 o 
   2  17   7        9.22       16.66     12.48 o 
  -2  18   7        3.25        2.23     36.61 o 
  -1  18   7       36.86       19.88     15.57 o 
   0  18   7       13.31        6.18     18.16 o 
   1  18   7       24.77       37.12     31.73 o 
  -6   0   8      226.26      116.25     13.96 o 
  -5   0   8      311.34      396.52     21.11 o 
  -4   0   8      108.37      140.55     20.08 o 
  -3   0   8      879.42      849.07     23.84 o 
  -2   0   8    11029.45    10959.31    289.33 o 
  -1   0   8      204.62      176.02     17.75 o 
   0   0   8      165.72      192.95     12.38 o 
   1   0   8     1847.15     1773.95     38.74 o 
   2   0   8      157.64      116.36     11.58 o 
   3   0   8      132.11      144.62     47.64 o 
   4   0   8        8.71      -12.75     39.02 o 
   5   0   8       36.62       98.89     56.95 o 
   6   0   8        0.62       20.88     56.17 o 
  -6   1   8       24.91      -15.81     15.81 o 
  -5   1   8      306.62      416.92     40.66 o 
  -4   1   8     2082.47     2025.41     40.86 o 
  -3   1   8     2383.76     2329.59     31.74 o 
  -2   1   8       12.20       11.17      8.22 o 
  -1   1   8     2547.46     2271.14     37.70 o 
   0   1   8     2597.05     2381.85     35.65 o 
   1   1   8      387.14      420.51     10.46 o 
   2   1   8     1896.82     1935.17     27.97 o 
   3   1   8     1208.39     1275.75     50.54 o 
   4   1   8       10.05       43.26     21.14 o 
   5   1   8       18.12       37.46     24.38 o 
   6   1   8       33.73        6.52     37.70 o 
  -7   2   8        0.56      -10.22     11.69 o 
  -6   2   8        3.70        7.83     12.36 o 
  -5   2   8      212.81      235.59     28.15 o 
  -4   2   8      240.42      225.83     21.23 o 
  -3   2   8     1327.81     1283.22     20.20 o 
  -2   2   8     5091.50     4885.17     67.40 o 
  -1   2   8     1209.54     1142.08     25.11 o 
   0   2   8      452.39      391.58     17.87 o 
   1   2   8     5373.69     5477.38     90.73 o 
   2   2   8     2879.84     2863.22     38.30 o 
   3   2   8       51.15       73.74     20.17 o 
   4   2   8      322.43      339.65     26.06 o 
   5   2   8      235.61      243.47     51.78 o 
   6   2   8        7.99       36.06     27.49 o 
  -7   3   8       29.21       29.64     12.44 o 
  -6   3   8       83.61       84.15     14.84 o 
  -5   3   8       37.33       58.72     19.68 o 
  -4   3   8     1483.04     1491.03     24.31 o 
  -3   3   8     1767.50     1714.03     28.35 o 
  -2   3   8       70.97      102.58     15.29 o 
  -1   3   8    13409.00    13918.30    275.12 o 
   0   3   8     5777.35     5626.44     97.07 o 
   1   3   8      975.74      929.29     20.04 o 
   2   3   8      292.64      289.32     13.91 o 
   3   3   8     1101.13     1172.24     16.17 o 
   4   3   8      143.06      251.58     40.89 o 
   5   3   8        1.96       61.54     31.00 o 
   6   3   8       65.51       90.12     47.36 o 
  -7   4   8        2.05        0.46      6.88 o 
  -6   4   8      206.36      174.80     17.62 o 
  -5   4   8      834.22      794.73     29.20 o 
  -4   4   8       36.46       68.16     20.21 o 
  -3   4   8      365.32      333.47     21.39 o 
  -2   4   8     5556.87     5719.51    133.07 o 
  -1   4   8     3952.16     4008.92     85.10 o 
   0   4   8     1664.88     1796.85     31.34 o 
   1   4   8     2084.47     1961.79     28.81 o 
   2   4   8     1225.08     1172.30     20.92 o 
   3   4   8      107.03      105.38      8.33 o 
   4   4   8     1018.10      945.38     58.74 o 
   5   4   8      209.96      238.83     32.39 o 
   6   4   8        4.36       18.57     23.18 o 
  -7   5   8       14.96        0.17      9.24 o 
  -6   5   8      106.65      110.03     17.18 o 
  -5   5   8        3.11        5.32     10.69 o 
  -4   5   8       33.50       34.90      9.15 o 
  -3   5   8     1666.54     1777.91     33.65 o 
  -2   5   8      670.84      723.30     33.51 o 
  -1   5   8     2375.80     2363.48     55.91 o 
   0   5   8    10323.62    10755.46    170.51 o 
   1   5   8     1213.22     1210.32     19.05 o 
   2   5   8       94.88       97.95      8.00 o 
   3   5   8     1530.18     1568.37     25.14 o 
   4   5   8      248.61      249.09      9.12 o 
   5   5   8       35.42       40.06     20.49 o 
   6   5   8        5.51      -24.40     59.90 o 
  -7   6   8        0.20        2.13      9.64 o 
  -6   6   8       43.78       44.47     14.22 o 
  -5   6   8        8.41       22.36      7.68 o 
  -4   6   8      295.50      324.55     14.86 o 
  -3   6   8      940.31      975.58     24.61 o 
  -2   6   8     2690.68     2572.01     62.48 o 
  -1   6   8     2667.90     2624.90     51.28 o 
   0   6   8     4145.62     4266.36     77.69 o 
   1   6   8     3184.88     3182.42     55.53 o 
   2   6   8     1108.45     1124.82     27.29 o 
   3   6   8      124.19      159.00     11.05 o 
   4   6   8      332.18      317.79      8.19 o 
   5   6   8       68.70      137.00     63.21 o 
  -7   7   8       12.02        4.62      7.76 o 
  -6   7   8       36.97       22.04      9.28 o 
  -5   7   8      112.01      136.15     15.68 o 
  -4   7   8      329.63      330.68     15.64 o 
  -3   7   8       60.05       40.46      9.48 o 
  -2   7   8        7.16        8.05     11.62 o 
  -1   7   8     3564.36     3489.83     64.84 o 
   0   7   8      414.21      410.40     17.58 o 
   1   7   8       13.87       14.43      6.67 o 
   2   7   8      216.29      240.90     16.05 o 
   3   7   8     1099.34     1072.22     25.74 o 
   4   7   8      134.62      124.26      7.64 o 
   5   7   8        3.70      -23.67     23.67 o 
  -6   8   8       36.24       34.41      9.64 o 
  -5   8   8      192.98      226.31     13.97 o 
  -4   8   8       76.99       99.80      9.59 o 
  -3   8   8      182.07      185.11     14.04 o 
  -2   8   8     1020.08     1009.88     53.72 o 
  -1   8   8      856.18      832.90     22.76 o 
   0   8   8     1023.19     1006.47     29.07 o 
   1   8   8      177.25      193.46     21.75 o 
   2   8   8      694.56      682.97     20.44 o 
   3   8   8       87.25       66.87     10.50 o 
   4   8   8        1.98       -4.86      6.43 o 
   5   8   8       31.47       69.73     22.66 o 
  -6   9   8        2.07      -13.21     15.30 o 
  -5   9   8       89.18      121.66     14.21 o 
  -4   9   8      466.42      478.14     19.72 o 
  -3   9   8       60.47       65.66     15.81 o 
  -2   9   8        0.33        5.34     17.90 o 
  -1   9   8      857.28      847.20     20.95 o 
   0   9   8      751.53      730.07     24.66 o 
   1   9   8       19.21       23.29     13.30 o 
   2   9   8        1.29      -12.14     12.22 o 
   3   9   8      337.51      347.60     18.18 o 
   4   9   8       76.91       56.06     23.39 o 
   5   9   8       14.14       15.18     51.98 o 
  -6  10   8       34.74       67.57     12.20 o 
  -5  10   8       40.35       39.52     12.44 o 
  -4  10   8       26.98       22.69      8.38 o 
  -3  10   8       13.78       -7.75     10.14 o 
  -2  10   8      100.66      113.76     34.18 o 
  -1  10   8      138.55      152.05     12.67 o 
   0  10   8      294.37      308.42     18.41 o 
   1  10   8     1008.73     1003.67     35.59 o 
   2  10   8      704.81      789.65     43.22 o 
   3  10   8       39.60       36.28     12.76 o 
   4  10   8       20.70       14.93     10.28 o 
   5  10   8        1.68       -5.67     23.26 o 
  -6  11   8        0.92        7.41     12.46 o 
  -5  11   8       36.05        9.35     10.34 o 
  -4  11   8       99.28      142.99     15.90 o 
  -3  11   8       64.92       72.95     15.91 o 
  -2  11   8        7.30      -11.44     15.60 o 
  -1  11   8     1541.77     1445.81     46.20 o 
   0  11   8     1361.25     1303.16     38.68 o 
   1  11   8      193.93      236.77     19.67 o 
   2  11   8      118.07       90.43     24.45 o 
   3  11   8      192.99      212.49     21.41 o 
   4  11   8       31.19       26.66     14.32 o 
  -5  12   8       47.43       39.10     13.57 o 
  -4  12   8       80.47       90.00     25.76 o 
  -3  12   8        4.11        2.63      9.40 o 
  -2  12   8      104.71       92.23     22.01 o 
  -1  12   8      511.65      479.65     19.95 o 
   0  12   8        3.82       11.69     11.64 o 
   1  12   8      100.16      109.69     19.82 o 
   2  12   8      821.22      808.39     32.50 o 
   3  12   8        3.18        3.19     12.19 o 
   4  12   8        7.73       -2.51     13.09 o 
  -5  13   8        1.70      -10.33     19.25 o 
  -4  13   8       79.96       85.26     11.29 o 
  -3  13   8      152.36      168.43     49.00 o 
  -2  13   8       55.27       20.53     18.73 o 
  -1  13   8       15.52       13.62     13.76 o 
   0  13   8      173.04      192.67     18.72 o 
   1  13   8      199.48      271.28     41.82 o 
   2  13   8        7.51       57.10     19.70 o 
   3  13   8       63.76       99.53     22.09 o 
   4  13   8       54.38       42.49     16.69 o 
  -5  14   8        1.59      -15.23     15.23 o 
  -4  14   8        1.09       50.35     15.01 o 
  -3  14   8      242.05      258.12     36.65 o 
  -2  14   8      173.06      138.99     71.24 o 
  -1  14   8       46.81       50.21     13.71 o 
   0  14   8       11.69       -2.81     13.35 o 
   1  14   8       14.62       20.04     17.05 o 
   2  14   8      106.83      158.13     43.35 o 
   3  14   8       13.89        2.40     13.19 o 
  -4  15   8        0.38      -16.58     17.69 o 
  -3  15   8        7.45       15.43     32.09 o 
  -2  15   8       15.78       12.92     12.94 o 
  -1  15   8       33.20       40.88     19.59 o 
   0  15   8       33.10       18.86     15.51 o 
   1  15   8       76.94       54.73     17.52 o 
   2  15   8       14.54       17.44     20.55 o 
   3  15   8       43.19       10.70     14.40 o 
  -4  16   8        0.42      -18.61     18.61 o 
  -3  16   8       36.98       26.26     24.49 o 
  -2  16   8       59.24       59.83     30.10 o 
  -1  16   8       68.25       57.88     18.50 o 
   0  16   8        1.08       -9.95     14.25 o 
   1  16   8       36.33       21.03     17.16 o 
   2  16   8       18.48       17.72     13.72 o 
  -3  17   8        3.87       11.96     28.07 o 
  -2  17   8        6.16      -14.57     36.46 o 
  -1  17   8       37.33       27.12     14.33 o 
   0  17   8       11.77       32.45     17.67 o 
   1  17   8        3.80       14.02     18.86 o 
   2  17   8        2.52       12.20     15.73 o 
  -2  18   8       20.72       21.04     31.45 o 
  -1  18   8        0.43       -6.82     25.79 o 
   0  18   8       14.97       43.53     18.68 o 
  -7   1   9        0.01      -16.61     16.61 o 
  -6   1   9        1.67       -0.59      8.12 o 
  -5   1   9      221.78      226.81     19.68 o 
  -4   1   9       60.42       49.05     12.31 o 
  -3   1   9       61.72       93.78     10.50 o 
  -2   1   9       31.99       27.29     10.24 o 
  -1   1   9       10.74        4.90      7.53 o 
   0   1   9       17.10       15.77      7.46 o 
   1   1   9       10.23        6.78      5.82 o 
   2   1   9       15.53       18.82      5.91 o 
   3   1   9      122.24      136.10     23.18 o 
   4   1   9      233.55      286.48     24.73 o 
   5   1   9        8.13       18.91     26.69 o 
   6   1   9        0.63        5.03     26.67 o 
  -7   2   9        0.07      -11.62     11.62 o 
  -6   2   9        2.92       -8.51     23.69 o 
  -5   2   9        2.60       -4.05     13.43 o 
  -4   2   9      118.00      141.20     10.19 o 
  -3   2   9       47.62       49.21      7.55 o 
  -2   2   9        1.73       -3.71      5.79 o 
  -1   2   9       73.11       71.59      8.81 o 
   0   2   9      171.77      164.49      7.95 o 
   1   2   9     1475.22     1509.37     28.46 o 
   2   2   9       11.69        4.36      6.08 o 
   3   2   9       14.93        8.97      2.99 o 
   4   2   9       19.67       29.22     16.83 o 
   5   2   9       18.01       -1.23     21.73 o 
   6   2   9        4.64      -35.12     42.06 o 
  -7   3   9       12.63       -8.77     12.46 o 
  -6   3   9       52.08       27.88      9.99 o 
  -5   3   9        1.55       -7.39      7.39 o 
  -4   3   9        1.25       -5.90      8.85 o 
  -3   3   9      459.59      502.44     13.88 o 
  -2   3   9      145.17      162.83      7.40 o 
  -1   3   9       13.60        1.20      7.94 o 
   0   3   9       23.18       24.85      6.99 o 
   1   3   9      938.79     1008.43     23.27 o 
   2   3   9        3.15       -2.11      5.74 o 
   3   3   9       21.14       21.07      5.30 o 
   4   3   9       52.60       67.03     33.26 o 
   5   3   9       15.77       21.88     24.52 o 
   6   3   9        2.69       -5.14     38.55 o 
  -7   4   9        1.40        2.52      7.92 o 
  -6   4   9       16.79       20.41      9.62 o 
  -5   4   9        1.38        9.85      9.88 o 
  -4   4   9      388.84      367.35     20.45 o 
  -3   4   9      418.88      442.34     21.51 o 
  -2   4   9       22.79       10.21      8.69 o 
  -1   4   9      518.41      512.18     21.53 o 
   0   4   9     1040.51      998.75     21.17 o 
   1   4   9        0.38        1.79      6.21 o 
   2   4   9      339.17      366.44     14.19 o 
   3   4   9       51.44       53.67      8.18 o 
   4   4   9      178.48      180.09     28.36 o 
   5   4   9        0.04       -0.95     23.04 o 
   6   4   9        0.39        5.10     23.99 o 
  -7   5   9        7.72       27.90     12.27 o 
  -6   5   9       11.12       16.58      7.87 o 
  -5   5   9       21.75       13.13      8.48 o 
  -4   5   9       52.89       71.68     11.05 o 
  -3   5   9        4.97       30.55     12.56 o 
  -2   5   9      366.64      381.32     20.84 o 
  -1   5   9      946.00     1003.17     31.33 o 
   0   5   9      988.67     1064.83     23.41 o 
   1   5   9      448.65      441.00     13.45 o 
   2   5   9      275.65      305.43     14.19 o 
   3   5   9      129.80      156.70     15.04 o 
   4   5   9        0.43        4.76     19.03 o 
   5   5   9       23.12       21.16     29.84 o 
  -7   6   9        0.55       14.88      8.18 o 
  -6   6   9       30.98       16.78     14.26 o 
  -5   6   9      158.24      179.51     16.25 o 
  -4   6   9       25.00       31.60     11.17 o 
  -3   6   9      465.36      496.21     31.26 o 
  -2   6   9      167.21      211.70     19.95 o 
  -1   6   9       26.90       34.21     15.33 o 
   0   6   9     3998.82     3955.76     63.26 o 
   1   6   9      200.84      213.47     10.25 o 
   2   6   9        9.20        6.84      7.18 o 
   3   6   9      143.65      157.06      9.71 o 
   4   6   9        0.15       -6.13      6.13 o 
   5   6   9        3.01       23.34     53.40 o 
  -7   7   9        5.48       16.59     12.79 o 
  -6   7   9        6.25       16.69      9.18 o 
  -5   7   9       80.89       94.21     16.42 o 
  -4   7   9      575.83      590.11     21.60 o 
  -3   7   9      136.19      125.68     14.36 o 
  -2   7   9        6.08       19.42     15.25 o 
  -1   7   9      369.52      367.71     19.66 o 
   0   7   9      227.31      216.63     12.33 o 
   1   7   9      564.09      540.90     19.78 o 
   2   7   9      199.73      163.16     12.60 o 
   3   7   9       42.38       39.63      8.31 o 
   4   7   9       23.04       18.55      6.36 o 
   5   7   9       17.63       17.35     52.68 o 
  -6   8   9       37.28       24.34     11.99 o 
  -5   8   9        0.33       -9.59      9.59 o 
  -4   8   9       11.47       10.91      9.09 o 
  -3   8   9      826.82      837.45     28.01 o 
  -2   8   9       20.90       38.75     12.17 o 
  -1   8   9       43.10       46.70     10.91 o 
   0   8   9       34.47       55.23     15.92 o 
   1   8   9      461.56      552.29     37.10 o 
   2   8   9        1.81        9.96      8.70 o 
   3   8   9       19.17       18.44      9.29 o 
   4   8   9        9.04        5.56      6.50 o 
   5   8   9        0.02        2.92     27.68 o 
  -6   9   9        3.31        5.61      9.06 o 
  -5   9   9        4.70       14.70      9.94 o 
  -4   9   9        4.44        8.19      8.18 o 
  -3   9   9       63.04       77.77     16.85 o 
  -2   9   9      235.23      182.52     17.00 o 
  -1   9   9       96.18      108.00      8.93 o 
   0   9   9       48.19       47.91     15.00 o 
   1   9   9      485.35      487.69     21.34 o 
   2   9   9      408.81      335.27     17.61 o 
   3   9   9       14.56       -6.68      7.01 o 
   4   9   9       12.85       18.23      7.21 o 
  -6  10   9        0.96      -16.17     16.17 o 
  -5  10   9        2.40        4.67     13.14 o 
  -4  10   9       77.46      124.02     28.44 o 
  -3  10   9      402.13      406.45     15.21 o 
  -2  10   9      282.92      316.15     23.40 o 
  -1  10   9        6.49       23.32     13.42 o 
   0  10   9      461.67      467.10     40.12 o 
   1  10   9      466.43      476.75     37.16 o 
   2  10   9      164.61      162.05     20.66 o 
   3  10   9      393.20      443.78     20.93 o 
   4  10   9        1.53       31.71     23.76 o 
  -6  11   9        0.32        8.89     13.36 o 
  -5  11   9        1.45      -15.09     15.09 o 
  -4  11   9       39.48       30.00      8.01 o 
  -3  11   9        2.61       -9.01      9.01 o 
  -2  11   9       71.39       70.11     15.07 o 
  -1  11   9      219.50      239.03     14.43 o 
   0  11   9       54.70       36.54     12.01 o 
   1  11   9       51.34       48.22     16.56 o 
   2  11   9       66.99       84.22     14.77 o 
   3  11   9        0.06       18.75     17.72 o 
   4  11   9       69.12       59.50     23.67 o 
  -5  12   9       26.73       14.28     14.64 o 
  -4  12   9       20.98       28.65     11.10 o 
  -3  12   9      104.94      116.40     15.78 o 
  -2  12   9       51.30       70.55      8.42 o 
  -1  12   9      114.46      106.41     11.26 o 
   0  12   9      105.26       95.60     15.12 o 
   1  12   9        1.65        4.16     11.15 o 
   2  12   9        3.61       23.60     17.08 o 
   3  12   9      233.55      260.20     50.46 o 
   4  12   9       35.34        9.55      9.94 o 
  -5  13   9       43.97       42.95     14.63 o 
  -4  13   9       57.06       11.35     16.16 o 
  -3  13   9        1.86      -11.06     11.06 o 
  -2  13   9      612.01      606.19     50.04 o 
  -1  13   9      503.27      579.83     32.11 o 
   0  13   9       37.94       41.69     18.21 o 
   1  13   9        2.40       11.73     11.67 o 
   2  13   9       92.90       94.81     17.27 o 
   3  13   9        6.64       27.48     11.83 o 
   4  13   9       78.96      117.49     36.88 o 
  -5  14   9        8.25       -1.86     16.80 o 
  -4  14   9       31.12       40.79     20.15 o 
  -3  14   9       33.62       33.01     20.92 o 
  -2  14   9       96.75       83.24     12.52 o 
  -1  14   9       93.76       86.81     16.94 o 
   0  14   9      148.25      129.92     15.22 o 
   1  14   9        4.06       -2.11     12.94 o 
   2  14   9        0.60        4.34     15.35 o 
   3  14   9       69.28       44.55     16.54 o 
  -4  15   9        4.41       17.66     16.87 o 
  -3  15   9        0.68      -15.44     15.44 o 
  -2  15   9       20.68       34.19     22.47 o 
  -1  15   9      109.00       97.98     16.33 o 
   0  15   9       15.04        9.60     13.54 o 
   1  15   9       14.59       11.70     14.57 o 
   2  15   9       87.48      111.13     37.21 o 
   3  15   9        8.95       -6.30     17.84 o 
  -3  16   9       50.22       26.92     19.53 o 
  -2  16   9       44.81       55.30     25.55 o 
  -1  16   9       11.08       14.65     13.25 o 
   0  16   9       30.44        4.69     18.00 o 
   1  16   9        2.37       -0.87     12.49 o 
   2  16   9       17.27      -13.47     16.94 o 
  -3  17   9        0.04      -26.69     26.69 o 
  -2  17   9       23.42       38.96     29.90 o 
  -1  17   9       57.88       48.27     32.36 o 
   0  17   9       75.76       49.30     17.58 o 
   1  17   9       49.29       40.37     17.66 o 
  -1  18   9       24.21       24.24     31.41 o 
   0  18   9       34.34       13.40     26.62 o 
  -7   0  10       21.77       40.07     19.18 o 
  -6   0  10       74.07       68.12     16.02 o 
  -5   0  10      289.45      285.67     21.25 o 
  -4   0  10     1986.37     2076.03     67.18 o 
  -3   0  10      120.65      131.15     15.51 o 
  -2   0  10     6934.71     6879.88    179.62 o 
  -1   0  10     2339.36     2179.65     54.42 o 
   0   0  10     3309.43     3280.39     73.19 o 
   1   0  10      260.21      264.24     24.79 o 
   2   0  10     4036.14     3815.31    143.43 o 
   3   0  10     1004.92      995.11     53.39 o 
   4   0  10       19.92       40.40     43.16 o 
   5   0  10      261.17      460.60     81.73 o 
   6   0  10       17.54       28.10     61.38 o 
  -7   1  10       15.23      -37.19     37.19 o 
  -6   1  10       52.54       45.31     12.50 o 
  -5   1  10        3.76       -4.79      8.82 o 
  -4   1  10       83.48      111.48     13.93 o 
  -3   1  10     2188.08     2110.37     36.96 o 
  -2   1  10      132.04      132.83     10.31 o 
  -1   1  10      130.62      191.31     16.49 o 
   0   1  10     1715.81     1705.80     28.22 o 
   1   1  10     4191.19     4151.26     59.69 o 
   2   1  10      547.47      528.45     14.40 o 
   3   1  10      260.86      233.59     16.33 o 
   4   1  10       50.20       45.57     21.98 o 
   5   1  10        0.76       19.86     19.64 o 
  -7   2  10        5.59       29.96     35.68 o 
  -6   2  10       79.20      118.91     23.81 o 
  -5   2  10      289.46      328.83     25.21 o 
  -4   2  10     1235.51     1240.99     27.46 o 
  -3   2  10      498.55      504.45     24.14 o 
  -2   2  10     4256.06     4456.70     63.79 o 
  -1   2  10     4435.57     4380.14     75.01 o 
   0   2  10     3807.60     3738.77     57.92 o 
   1   2  10      117.17      103.76     10.84 o 
   2   2  10      951.80      938.90     31.03 o 
   3   2  10      190.61      184.09      6.72 o 
   4   2  10       19.59       20.65     17.13 o 
   5   2  10        7.36       32.19     35.70 o 
  -7   3  10        8.98       23.57     14.31 o 
  -6   3  10       44.45       32.80     15.56 o 
  -5   3  10       49.66       51.93     14.86 o 
  -4   3  10      121.95      199.97     46.17 o 
  -3   3  10     3718.64     3558.20     80.83 o 
  -2   3  10     2805.84     2861.45     41.83 o 
  -1   3  10     1522.96     1601.68     49.30 o 
   0   3  10     1400.42     1346.58     29.18 o 
   1   3  10     2459.72     2378.23     40.92 o 
   2   3  10      469.61      493.50     29.89 o 
   3   3  10      111.20      120.44      5.97 o 
   4   3  10      342.96      373.80     69.62 o 
   5   3  10       87.08      161.01     32.46 o 
  -7   4  10       11.48       22.37     13.85 o 
  -6   4  10       55.09       30.75     10.59 o 
  -5   4  10       76.58       50.21     11.18 o 
  -4   4  10       26.16       55.79     14.79 o 
  -3   4  10       50.04       25.21     19.81 o 
  -2   4  10       27.94       43.39     18.63 o 
  -1   4  10     1566.39     1438.47     33.42 o 
   0   4  10     2123.54     2126.46     38.89 o 
   1   4  10        0.29        7.55      8.58 o 
   2   4  10      971.51      995.32     20.55 o 
   3   4  10      981.40      952.28     17.62 o 
   4   4  10       90.16      158.22     58.38 o 
   5   4  10       20.93       32.37     25.06 o 
  -7   5  10        5.82       23.90      9.48 o 
  -6   5  10      143.03      205.18     35.74 o 
  -5   5  10       18.03       16.62     10.27 o 
  -4   5  10       74.43       80.11     13.84 o 
  -3   5  10     1385.32     1457.77     46.68 o 
  -2   5  10     2667.42     2710.17     68.21 o 
  -1   5  10       30.20       29.38     10.49 o 
   0   5  10      310.36      254.81     12.66 o 
   1   5  10     2324.30     2351.85     38.97 o 
   2   5  10      308.21      322.29     14.55 o 
   3   5  10      109.77      131.03     13.85 o 
   4   5  10      450.77      466.77     50.17 o 
   5   5  10      105.86       96.43     36.45 o 
  -7   6  10       10.93       40.99     15.02 o 
  -6   6  10        0.23       17.16      7.94 o 
  -5   6  10      338.60      353.45     18.62 o 
  -4   6  10      186.19      238.28     29.21 o 
  -3   6  10      273.73      322.91     20.75 o 
  -2   6  10       10.74        0.53     11.32 o 
  -1   6  10     1200.51     1164.22     43.40 o 
   0   6  10      412.49      388.69     15.18 o 
   1   6  10        0.98       17.45      9.11 o 
   2   6  10      331.38      328.61     14.38 o 
   3   6  10      329.45      365.03     13.06 o 
   4   6  10       77.33       67.98      7.60 o 
   5   6  10        1.63      -57.93     57.93 o 
  -6   7  10       46.57      104.06     27.98 o 
  -5   7  10       31.56       37.05      8.15 o 
  -4   7  10       10.48       25.69     11.23 o 
  -3   7  10     1145.99     1156.12     38.93 o 
  -2   7  10     1433.59     1452.10     36.88 o 
  -1   7  10       75.40       74.39     20.34 o 
   0   7  10     1729.90     1756.53     45.26 o 
   1   7  10     1215.27     1277.37     27.63 o 
   2   7  10      296.32      312.11     17.63 o 
   3   7  10       27.37       23.70      9.40 o 
   4   7  10      162.64      149.18      7.51 o 
   5   7  10        3.26      -41.53     59.40 o 
  -6   8  10        3.04       17.03     17.25 o 
  -5   8  10      101.19      155.93     14.27 o 
  -4   8  10      531.42      613.64     40.23 o 
  -3   8  10      434.27      402.74     31.66 o 
  -2   8  10      434.45      408.43     20.90 o 
  -1   8  10     1657.39     1771.71     67.07 o 
   0   8  10      161.55      166.26     20.25 o 
   1   8  10     1137.00     1106.27     31.60 o 
   2   8  10      627.04      725.21     18.03 o 
   3   8  10      357.00      391.86     18.92 o 
   4   8  10        8.74        1.21      5.65 o 
   5   8  10        0.32      -31.46     33.48 o 
  -6   9  10       62.49       73.48     14.56 o 
  -5   9  10       51.36       76.84     12.41 o 
  -4   9  10       24.79       17.81      6.01 o 
  -3   9  10       76.65       71.46     18.25 o 
  -2   9  10      530.93      549.48     34.62 o 
  -1   9  10      914.35      836.52     28.12 o 
   0   9  10     1190.21     1083.62     29.03 o 
   1   9  10      799.47      807.86     37.05 o 
   2   9  10       26.76       31.47      8.37 o 
   3   9  10       52.64       57.99     12.03 o 
   4   9  10       34.19       18.00      9.32 o 
  -6  10  10        0.38       -3.31     20.11 o 
  -5  10  10      135.11      177.35     34.76 o 
  -4  10  10      250.90      226.89     28.38 o 
  -3  10  10      362.03      379.31     25.08 o 
  -2  10  10      542.24      524.39     51.83 o 
  -1  10  10     1522.46     1534.70     34.65 o 
   0  10  10     1069.21     1084.56     42.46 o 
   1  10  10       31.77       32.61     15.69 o 
   2  10  10      772.85      748.33     37.90 o 
   3  10  10      305.69      249.79     47.46 o 
   4  10  10        1.89       -2.43      8.05 o 
  -6  11  10       23.43       30.50     14.25 o 
  -5  11  10       49.48       73.74     17.81 o 
  -4  11  10        0.87       -2.47     13.94 o 
  -3  11  10      111.71      163.53     35.93 o 
  -2  11  10      498.37      557.24     48.60 o 
  -1  11  10       64.01       85.77     11.96 o 
   0  11  10       80.42       65.04     12.73 o 
   1  11  10      685.15      686.72     24.17 o 
   2  11  10      275.22      343.22     35.74 o 
   3  11  10        4.56        0.80      9.29 o 
   4  11  10       84.43       73.62     20.12 o 
  -5  12  10       12.53       75.09     35.62 o 
  -4  12  10       42.00       51.73     15.55 o 
  -3  12  10        1.38       -2.34     25.98 o 
  -2  12  10      342.23      350.05     26.49 o 
  -1  12  10      219.70      260.33     20.78 o 
   0  12  10      165.12      188.04     17.11 o 
   1  12  10        6.84       15.61     16.24 o 
   2  12  10      153.73      141.97     15.10 o 
   3  12  10      247.71      242.92     35.25 o 
   4  12  10        0.28        9.11      9.12 o 
  -5  13  10        1.19       47.34     30.33 o 
  -4  13  10        3.78      -13.85     15.54 o 
  -3  13  10      102.87      149.61     38.21 o 
  -2  13  10      236.84      202.27     29.09 o 
  -1  13  10        6.08        4.18      9.11 o 
   0  13  10       64.36       65.34     12.97 o 
   1  13  10      425.48      471.17     21.68 o 
   2  13  10       75.95       63.26     14.14 o 
   3  13  10        9.82       -8.31     16.11 o 
  -4  14  10       25.74       28.57     15.90 o 
  -3  14  10       33.70       66.45     19.87 o 
  -2  14  10       60.77       29.83     34.00 o 
  -1  14  10      145.33      152.25     29.68 o 
   0  14  10       69.47       98.85     18.13 o 
   1  14  10        1.62       -0.11     23.24 o 
   2  14  10       40.32       42.90     28.61 o 
   3  14  10       56.01       21.51     14.19 o 
  -4  15  10       58.63       38.45     22.04 o 
  -3  15  10      180.35      181.95     25.69 o 
  -2  15  10      100.72       84.62     26.79 o 
  -1  15  10        0.17       -7.33     10.25 o 
   0  15  10        3.13        4.93     13.72 o 
   1  15  10      111.33      188.97     39.58 o 
   2  15  10       10.71       20.26     24.99 o 
  -3  16  10        1.18      -24.73     25.24 o 
  -2  16  10       36.56       39.99     38.36 o 
  -1  16  10       21.31       59.74     42.32 o 
   0  16  10       25.12       30.89     15.96 o 
   1  16  10        0.94        3.36     16.88 o 
   2  16  10        8.20      -12.16     14.98 o 
  -2  17  10        6.27       -1.02     44.48 o 
  -1  17  10        0.18        1.87     27.73 o 
   0  17  10       20.45       -3.01     29.40 o 
   1  17  10       31.70       61.79     51.90 o 
  -7   1  11        0.31       51.65     42.72 o 
  -6   1  11        0.33        2.86     11.61 o 
  -5   1  11       18.96       23.51     16.16 o 
  -4   1  11      103.88      136.16     25.56 o 
  -3   1  11      395.15      417.94     12.06 o 
  -2   1  11      184.44      221.53     14.94 o 
  -1   1  11       42.18       52.13      9.25 o 
   0   1  11        2.76       18.41     10.15 o 
   1   1  11     1152.66     1127.32     24.55 o 
   2   1  11      116.59      134.50      9.19 o 
   3   1  11        0.41       -0.94      5.31 o 
   4   1  11       46.65       58.92     22.17 o 
   5   1  11        9.34       28.22     19.89 o 
  -7   2  11        0.01       -4.49     14.75 o 
  -6   2  11       11.29       15.79     12.31 o 
  -5   2  11       38.63       82.76     19.87 o 
  -4   2  11       17.56       18.23     11.17 o 
  -3   2  11       57.87       57.53     11.55 o 
  -2   2  11       47.18       90.81     13.14 o 
  -1   2  11      267.02      287.92     12.90 o 
   0   2  11        1.35        5.11      6.24 o 
   1   2  11      117.79      154.83      9.95 o 
   2   2  11       14.76       13.78      7.10 o 
   3   2  11       38.10       34.87      3.94 o 
   4   2  11        7.69       14.41     21.32 o 
   5   2  11        0.74       55.59     38.76 o 
  -7   3  11        0.02       30.73     19.27 o 
  -6   3  11       48.71       52.25     15.33 o 
  -5   3  11        1.89       -3.09     10.25 o 
  -4   3  11      136.78      162.06     18.44 o 
  -3   3  11       14.49       19.41      7.94 o 
  -2   3  11      104.44      105.95      9.03 o 
  -1   3  11       24.35       31.94      8.11 o 
   0   3  11        0.43       -2.18     13.48 o 
   1   3  11      251.17      278.69     20.73 o 
   2   3  11      252.12      259.19     11.54 o 
   3   3  11       38.09       36.84      9.88 o 
   4   3  11      282.82      296.76     44.53 o 
   5   3  11        0.08       -2.60     23.72 o 
  -7   4  11        4.10      -11.85     11.85 o 
  -6   4  11        0.18        6.14     14.35 o 
  -5   4  11      350.49      375.47     23.77 o 
  -4   4  11       10.31       14.02     11.27 o 
  -3   4  11      138.32      181.34     21.48 o 
  -2   4  11       42.76      109.62     46.19 o 
  -1   4  11      682.59      776.20     17.84 o 
   0   4  11      115.20      139.29     14.12 o 
   1   4  11      270.09      280.94     16.71 o 
   2   4  11      115.95      123.31     15.11 o 
   3   4  11        0.15       -4.40      5.74 o 
   4   4  11        7.27      -15.03     21.27 o 
   5   4  11       46.14       35.43     25.56 o 
  -7   5  11       10.11       19.08     10.08 o 
  -6   5  11       78.52       63.94     25.81 o 
  -5   5  11       14.23       18.88     11.16 o 
  -4   5  11      506.47      466.20     19.37 o 
  -3   5  11      109.51      151.28     23.86 o 
  -2   5  11      222.39      285.16     21.58 o 
  -1   5  11        0.76        6.66     18.68 o 
   0   5  11       39.58       56.34     10.86 o 
   1   5  11        8.29       17.66      7.33 o 
   2   5  11      137.02      199.24     17.29 o 
   3   5  11       84.01       89.55     11.84 o 
   4   5  11       28.56       17.13     33.54 o 
   5   5  11       21.27      -32.52     32.52 o 
  -7   6  11        0.04       34.93     12.09 o 
  -6   6  11        7.99       16.30      8.86 o 
  -5   6  11        7.03        2.38     15.65 o 
  -4   6  11      711.47      665.84     39.59 o 
  -3   6  11        0.22        0.57     19.04 o 
  -2   6  11        6.65        9.52     19.67 o 
  -1   6  11      281.77      286.80     50.76 o 
   0   6  11       13.52       21.69      9.64 o 
   1   6  11      746.48      757.23     24.86 o 
   2   6  11        3.81        6.44      8.25 o 
   3   6  11        2.91        7.92      7.50 o 
   4   6  11       86.02       78.21      7.45 o 
   5   6  11       15.17        0.69     50.58 o 
  -6   7  11       14.69        0.36     12.55 o 
  -5   7  11       59.88       37.28     12.71 o 
  -4   7  11       44.24       32.57     15.37 o 
  -3   7  11      252.55      315.32     47.03 o 
  -2   7  11        0.15       10.43     14.97 o 
  -1   7  11      575.98      524.01     28.55 o 
   0   7  11     1043.66     1019.12     35.20 o 
   1   7  11      132.66      152.35     10.24 o 
   2   7  11      463.62      503.41     17.77 o 
   3   7  11       29.28       19.50      8.89 o 
   4   7  11        5.58       -1.69      8.08 o 
   5   7  11        6.08       21.15     29.63 o 
  -6   8  11        0.50       10.58     13.98 o 
  -5   8  11       52.99       27.04     11.01 o 
  -4   8  11       32.51       16.40     12.50 o 
  -3   8  11      229.46      233.27     20.20 o 
  -2   8  11      322.03      364.25     39.14 o 
  -1   8  11       60.48       67.06     17.56 o 
   0   8  11      473.33      496.60     32.82 o 
   1   8  11      658.59      654.28     22.00 o 
   2   8  11      244.50      247.84     12.50 o 
   3   8  11      129.58      127.10     20.30 o 
   4   8  11       27.31       12.09      7.19 o 
   5   8  11        0.59       12.22     32.43 o 
  -6   9  11        2.71       -4.04     11.97 o 
  -5   9  11       11.42       -5.95     12.71 o 
  -4   9  11      103.68       81.35     18.98 o 
  -3   9  11      100.04      106.56     20.13 o 
  -2   9  11       36.93       42.43     17.58 o 
  -1   9  11      271.61      264.99     19.76 o 
   0   9  11       11.09       34.24      9.95 o 
   1   9  11      192.76      202.90     11.71 o 
   2   9  11      148.92      175.64     18.22 o 
   3   9  11        6.46       13.22      8.21 o 
   4   9  11        8.07       15.98     11.82 o 
  -6  10  11       21.22       52.52     28.26 o 
  -5  10  11        2.96       -4.14     20.97 o 
  -4  10  11       32.77       41.41     13.10 o 
  -3  10  11      102.96       74.60     16.63 o 
  -2  10  11      192.10      244.39     21.37 o 
  -1  10  11       33.78        5.62     16.58 o 
   0  10  11       27.07       26.59      8.83 o 
   1  10  11       34.27       48.90     17.53 o 
   2  10  11       36.80       39.90     10.31 o 
   3  10  11       37.70       19.28     12.02 o 
   4  10  11       37.36       31.40     14.50 o 
  -5  11  11        0.03       35.28     13.23 o 
  -4  11  11        1.41      -12.87     13.98 o 
  -3  11  11      128.40      132.18     19.51 o 
  -2  11  11      142.08      164.96     42.19 o 
  -1  11  11      248.19      245.95     31.12 o 
   0  11  11      189.20      183.75     30.56 o 
   1  11  11       23.23       32.27     14.21 o 
   2  11  11      184.33      150.19     26.21 o 
   3  11  11       48.49       36.94     10.97 o 
   4  11  11        0.19       -9.01     10.17 o 
  -5  12  11        0.92       28.39     22.63 o 
  -4  12  11        2.06      -19.96     19.96 o 
  -3  12  11        0.12       -9.27     22.83 o 
  -2  12  11      565.00      595.86     31.40 o 
  -1  12  11      174.35      156.69     24.77 o 
   0  12  11        2.23        8.61     11.16 o 
   1  12  11      111.95      137.53     20.45 o 
   2  12  11       78.38       78.96     23.75 o 
   3  12  11       30.16       29.59      8.78 o 
  -5  13  11        4.42        5.00     20.86 o 
  -4  13  11        4.60       -3.34     14.57 o 
  -3  13  11      102.28       99.50     20.92 o 
  -2  13  11       27.79       29.10     18.92 o 
  -1  13  11       61.48       58.17     14.76 o 
   0  13  11       56.33       49.53     13.91 o 
   1  13  11      108.96       62.16     16.72 o 
   2  13  11       58.79       55.82     18.97 o 
   3  13  11       18.70        7.52      8.69 o 
  -4  14  11       45.20       45.35     22.60 o 
  -3  14  11        0.44       -6.38     17.16 o 
  -2  14  11      173.86      158.74     39.96 o 
  -1  14  11       94.58      111.77     11.60 o 
   0  14  11       19.25       12.10     19.10 o 
   1  14  11       51.05       40.30     19.11 o 
   2  14  11       24.63       15.17     16.47 o 
   3  14  11        5.49        9.17     23.22 o 
  -4  15  11       37.81       14.86     19.71 o 
  -3  15  11       98.58       70.97     21.00 o 
  -2  15  11        1.34       19.13     18.17 o 
  -1  15  11       65.62       53.50     28.36 o 
   0  15  11       40.78       63.52     32.35 o 
   1  15  11       11.18       33.47     14.87 o 
   2  15  11       22.59       42.98     20.49 o 
  -3  16  11        2.09       47.71     21.27 o 
  -2  16  11       40.50       38.27     18.12 o 
  -1  16  11       11.02        2.91     26.01 o 
   0  16  11        1.22       16.51     25.01 o 
   1  16  11      111.44      115.32     32.82 o 
  -2  17  11        3.15      -19.28     19.28 o 
  -1  17  11        8.43       31.28     32.69 o 
   0  17  11       55.08       87.18     25.47 o 
  -7   0  12       17.58       29.76     16.09 o 
  -6   0  12        0.67        5.24     23.41 o 
  -5   0  12       47.88       46.73     23.54 o 
  -4   0  12      587.74      618.61     25.42 o 
  -3   0  12     1882.42     1831.01     40.89 o 
  -2   0  12      123.68      164.37     22.70 o 
  -1   0  12     3964.44     3952.95    101.27 o 
   0   0  12     3231.02     3117.65     73.92 o 
   1   0  12     2209.00     2259.10     58.40 o 
   2   0  12      313.21      112.34    108.19 o 
   3   0  12       38.02       27.50     33.05 o 
   4   0  12       54.41       69.27     47.84 o 
   5   0  12        0.60       -0.81     45.57 o 
  -7   1  12        5.81       58.55     18.65 o 
  -6   1  12        8.72        4.31      9.93 o 
  -5   1  12      335.55      442.39     27.00 o 
  -4   1  12      930.52      969.91     28.08 o 
  -3   1  12        7.50        9.42      6.63 o 
  -2   1  12     2579.52     2333.32     66.43 o 
  -1   1  12     5681.91     6373.92    652.13 o 
   0   1  12      568.58      550.34     17.89 o 
   1   1  12      470.00      471.28     12.77 o 
   2   1  12     1815.33     1869.05     38.71 o 
   3   1  12      250.57      241.80     23.84 o 
   4   1  12       33.99       71.01     25.68 o 
   5   1  12       79.98       71.40     23.54 o 
  -7   2  12       12.65      131.67     41.99 o 
  -6   2  12       23.96       38.94     13.33 o 
  -5   2  12      402.86      325.02     19.51 o 
  -4   2  12       26.58       35.16     10.52 o 
  -3   2  12      557.16      546.42     15.64 o 
  -2   2  12     1161.16     1162.50     48.11 o 
  -1   2  12      191.49      180.89     22.40 o 
   0   2  12     2815.34     2836.06     65.75 o 
   1   2  12     1657.91     1650.36     43.91 o 
   2   2  12        6.00       15.20      7.45 o 
   3   2  12      472.57      442.36     25.00 o 
   4   2  12      344.91      425.36     63.77 o 
   5   2  12        1.76       -9.46     34.56 o 
  -7   3  12        1.06       30.60     36.85 o 
  -6   3  12        5.04       21.64     15.77 o 
  -5   3  12       36.73       45.26     10.57 o 
  -4   3  12       43.27       11.57      8.86 o 
  -3   3  12       31.51       44.77      7.76 o 
  -2   3  12     1263.84     1205.71     29.34 o 
  -1   3  12     2047.26     1983.03     46.36 o 
   0   3  12      840.66      870.83     30.90 o 
   1   3  12      443.71      446.04     15.82 o 
   2   3  12      775.72      864.20     19.69 o 
   3   3  12      186.85      218.17     20.86 o 
   4   3  12        0.12       20.26     30.50 o 
   5   3  12       23.72       12.65     19.82 o 
  -7   4  12        2.43       22.14     12.11 o 
  -6   4  12       11.69      -12.21     15.66 o 
  -5   4  12        0.78      -13.23     13.23 o 
  -4   4  12      626.02      539.98     32.63 o 
  -3   4  12      732.68      729.86     32.56 o 
  -2   4  12     1461.08     1487.85     53.99 o 
  -1   4  12       36.78       68.01     25.89 o 
   0   4  12     1218.73     1212.25     32.99 o 
   1   4  12     2460.22     2401.31     50.68 o 
   2   4  12       19.81       41.20      9.60 o 
   3   4  12       68.76       66.39      9.95 o 
   4   4  12      176.89      145.71     22.03 o 
   5   4  12       92.66       68.19     27.82 o 
  -7   5  12        0.66        0.40     10.27 o 
  -6   5  12        0.14       15.82     32.69 o 
  -5   5  12       91.86      107.34     18.64 o 
  -4   5  12      426.63      447.75     36.15 o 
  -3   5  12      207.07      160.53     24.35 o 
  -2   5  12      476.11      458.13     28.81 o 
  -1   5  12     2044.98     2141.54     50.35 o 
   0   5  12       69.91       86.18     11.68 o 
   1   5  12      506.12      564.82     25.56 o 
   2   5  12      829.55      885.74     19.17 o 
   3   5  12      321.26      326.67     10.79 o 
   4   5  12       16.27       19.22     20.93 o 
   5   5  12       41.04       33.53     28.26 o 
  -6   6  12       50.19       53.40     28.45 o 
  -5   6  12       21.86        8.57     11.88 o 
  -4   6  12      852.09      905.60     58.81 o 
  -3   6  12      879.74      908.41     37.33 o 
  -2   6  12      646.35      644.93     30.87 o 
  -1   6  12       27.59       14.04     28.67 o 
   0   6  12     1458.69     1482.45     28.27 o 
   1   6  12      790.92      889.73     26.30 o 
   2   6  12       38.03       60.37     10.96 o 
   3   6  12      165.16      177.11     17.21 o 
   4   6  12      173.15      272.27     41.63 o 
   5   6  12       44.46       51.97     28.05 o 
  -6   7  12       31.63       41.81     19.30 o 
  -5   7  12      344.36      382.70     29.01 o 
  -4   7  12      177.64      217.63     22.95 o 
  -3   7  12       12.91        0.19     12.47 o 
  -2   7  12      378.03      367.32     27.17 o 
  -1   7  12      167.54      174.88     19.40 o 
   0   7  12       14.68       10.41      6.51 o 
   1   7  12     1308.98     1295.05     31.86 o 
   2   7  12      888.67      892.96     26.56 o 
   3   7  12       19.36       17.01      6.32 o 
   4   7  12        0.45      -12.28     27.97 o 
  -6   8  12       33.89       60.24     17.21 o 
  -5   8  12       20.96       23.08     14.93 o 
  -4   8  12      306.75      356.17     29.60 o 
  -3   8  12      950.34      962.90     38.52 o 
  -2   8  12      289.94      329.82     23.95 o 
  -1   8  12      177.98      174.95     16.66 o 
   0   8  12     2302.58     2368.70     54.72 o 
   1   8  12     1605.18     1619.77     35.83 o 
   2   8  12      165.42      165.86     18.54 o 
   3   8  12      200.22      220.93     10.29 o 
   4   8  12       57.89       48.40     54.78 o 
  -6   9  12        9.76       23.76     15.04 o 
  -5   9  12      177.39      226.33     46.98 o 
  -4   9  12      178.78      149.54     35.44 o 
  -3   9  12        6.23       -7.35     10.82 o 
  -2   9  12      490.53      574.81     27.31 o 
  -1   9  12     1763.84     1814.08     48.61 o 
   0   9  12      393.25      379.10     25.75 o 
   1   9  12      229.72      257.57     12.63 o 
   2   9  12      959.85      936.45     25.03 o 
   3   9  12       16.24        3.79     10.47 o 
   4   9  12        1.65        6.23     18.33 o 
  -6  10  12       15.34       16.24     17.15 o 
  -5  10  12       25.17       -3.82     16.31 o 
  -4  10  12       23.57       17.39     15.84 o 
  -3  10  12      132.66      183.01     24.79 o 
  -2  10  12        6.26      -10.27     12.89 o 
  -1  10  12       56.99       36.15     17.24 o 
   0  10  12      235.90      232.74     21.56 o 
   1  10  12      102.10      144.97     13.49 o 
   2  10  12       40.99       52.13     16.03 o 
   3  10  12      207.68      175.11     10.64 o 
   4  10  12       33.82       40.36     35.20 o 
  -5  11  12       59.25       49.97     17.09 o 
  -4  11  12       33.01       40.62     16.57 o 
  -3  11  12       14.61       -1.80     17.39 o 
  -2  11  12      406.61      441.16     33.35 o 
  -1  11  12      156.85      219.85     28.60 o 
   0  11  12       34.30       38.70      9.95 o 
   1  11  12        6.50        6.67     20.89 o 
   2  11  12      174.61      191.56     23.43 o 
   3  11  12        0.88       -0.17      8.17 o 
  -5  12  12        1.68       35.27     18.17 o 
  -4  12  12        5.21       11.22     14.42 o 
  -3  12  12      122.36      167.99     32.39 o 
  -2  12  12        2.98       -1.22     18.06 o 
  -1  12  12       40.64       54.85     16.14 o 
   0  12  12       42.66       24.00     14.03 o 
   1  12  12      151.74      105.79     22.23 o 
   2  12  12        5.49        1.95     10.26 o 
   3  12  12       17.23       12.71     13.19 o 
  -5  13  12        8.01       13.95     15.53 o 
  -4  13  12        2.37      -14.90     14.90 o 
  -3  13  12       44.70       40.32     17.28 o 
  -2  13  12      113.43      151.02     19.52 o 
  -1  13  12      112.59      107.26     21.63 o 
   0  13  12        5.54       16.77      9.75 o 
   1  13  12       29.62       10.44     10.52 o 
   2  13  12       85.90       39.41     12.07 o 
   3  13  12        4.28       31.04     16.70 o 
  -4  14  12       43.56        3.51     21.12 o 
  -3  14  12       57.36       60.78     30.62 o 
  -2  14  12       16.24       15.09     17.70 o 
  -1  14  12       23.21        5.61     14.53 o 
   0  14  12       33.21       28.60      9.66 o 
   1  14  12       24.86       44.26     18.25 o 
   2  14  12       10.42       12.27     16.16 o 
  -4  15  12       13.14       18.64     29.24 o 
  -3  15  12        8.20      -12.18     23.21 o 
  -2  15  12       25.86        8.77     20.70 o 
  -1  15  12       15.86       37.36     15.92 o 
   0  15  12       27.37        7.24     21.29 o 
   1  15  12       13.95       -3.08     15.88 o 
   2  15  12       61.76       44.84     14.26 o 
  -3  16  12       66.03       66.70     24.92 o 
  -2  16  12       20.49        4.27     20.17 o 
  -1  16  12       23.36       55.09     20.43 o 
   0  16  12      126.20       78.87     31.02 o 
   1  16  12       23.10       40.40     26.80 o 
  -1  17  12       62.45       31.19     20.24 o 
  -7   1  13        0.14       76.26     62.66 o 
  -6   1  13       17.88       30.71      8.48 o 
  -5   1  13        0.04       17.54     11.00 o 
  -4   1  13        5.94        9.64     10.95 o 
  -3   1  13      117.78      162.45     12.80 o 
  -2   1  13      151.08      169.26     17.64 o 
  -1   1  13       23.62       23.11     11.10 o 
   0   1  13      266.31      213.52     24.21 o 
   1   1  13      226.14      226.06     24.92 o 
   2   1  13        2.15        4.10      7.19 o 
   3   1  13       11.32        3.96      9.47 o 
   4   1  13       39.45       44.12     21.95 o 
   5   1  13        0.49       21.09     26.67 o 
  -7   2  13        2.74        6.61     11.78 o 
  -6   2  13       15.58       14.88     18.18 o 
  -5   2  13      634.99      592.34     19.13 o 
  -4   2  13       93.93      152.89     28.35 o 
  -3   2  13       73.32       73.64      9.36 o 
  -2   2  13        0.21       -9.69      9.69 o 
  -1   2  13        2.32       -9.53      9.53 o 
   0   2  13       42.02       46.03      8.57 o 
   1   2  13      728.69      693.37     22.31 o 
   2   2  13      234.93      236.06     11.38 o 
   3   2  13       12.25        1.44      7.18 o 
   4   2  13       25.16       41.49     22.85 o 
   5   2  13       10.04       16.14     41.44 o 
  -7   3  13        0.79      -20.76     22.60 o 
  -6   3  13        2.63       35.53     16.55 o 
  -5   3  13       61.20       35.23     24.34 o 
  -4   3  13       71.60       41.89      9.48 o 
  -3   3  13      105.68      112.37      7.85 o 
  -2   3  13      157.80      201.66     21.48 o 
  -1   3  13      196.92      175.37     15.33 o 
   0   3  13      675.70      661.42     19.93 o 
   1   3  13       48.16       63.38     10.68 o 
   2   3  13       28.30       17.12      8.96 o 
   3   3  13        1.25        2.00      4.69 o 
   4   3  13       12.41       16.56     29.79 o 
   5   3  13        1.97       10.48     21.85 o 
  -7   4  13        9.97       22.62     11.64 o 
  -6   4  13        1.09       -0.01     18.66 o 
  -5   4  13       15.75       -3.01     10.61 o 
  -4   4  13      144.98      196.67     23.61 o 
  -3   4  13        2.03        1.73     21.21 o 
  -2   4  13       73.98       68.94     16.85 o 
  -1   4  13       57.76       66.43      7.91 o 
   0   4  13       29.53       36.74      9.76 o 
   1   4  13      803.80      859.75     20.36 o 
   2   4  13        0.62       -3.72      7.82 o 
   3   4  13       10.84       10.69      5.93 o 
   4   4  13        0.06       24.81     18.33 o 
   5   4  13        1.43       27.08     27.63 o 
  -7   5  13        0.75        1.22     14.58 o 
  -6   5  13       10.00        5.36     24.19 o 
  -5   5  13       19.96       19.89     14.55 o 
  -4   5  13        7.74      -13.71     13.71 o 
  -3   5  13        6.01       -6.28     14.95 o 
  -2   5  13        0.68       -4.43     14.23 o 
  -1   5  13      259.30      297.90     12.49 o 
   0   5  13       79.35      105.38     11.81 o 
   1   5  13        0.76        6.13      8.38 o 
   2   5  13       93.26      104.10     10.94 o 
   3   5  13        6.40       13.20      7.20 o 
   4   5  13       66.81       55.81     34.55 o 
   5   5  13       21.22       22.42     27.90 o 
  -6   6  13       57.92       65.90     32.25 o 
  -5   6  13        1.61        6.36      9.83 o 
  -4   6  13        9.27       10.83     12.47 o 
  -3   6  13        0.64       17.23     16.37 o 
  -2   6  13       11.49       23.12     19.47 o 
  -1   6  13      168.79      179.67     17.99 o 
   0   6  13      122.26      152.43     27.52 o 
   1   6  13      134.71      106.14      9.38 o 
   2   6  13       37.38       50.64      9.65 o 
   3   6  13       27.70       24.32      7.59 o 
   4   6  13        2.67      -29.02     53.41 o 
  -6   7  13       14.58       30.96     24.73 o 
  -5   7  13       45.26       35.21     16.69 o 
  -4   7  13       56.13       31.99     16.13 o 
  -3   7  13        2.21       -6.57     17.59 o 
  -2   7  13      336.53      376.77     26.48 o 
  -1   7  13      134.23      195.05     33.44 o 
   0   7  13        4.62        5.74      6.59 o 
   1   7  13       76.53       71.52     11.86 o 
   2   7  13        0.09        3.40      8.55 o 
   3   7  13       85.94       83.05      9.57 o 
   4   7  13       17.94       14.09     29.37 o 
  -6   8  13        0.40       -8.43     15.02 o 
  -5   8  13        7.92       -2.29     18.88 o 
  -4   8  13       99.95       64.13     19.23 o 
  -3   8  13       85.60      128.62     22.62 o 
  -2   8  13       35.86       38.55     14.56 o 
  -1   8  13       40.57       59.26     16.26 o 
   0   8  13      453.19      479.38     38.74 o 
   1   8  13       22.55       24.56      9.55 o 
   2   8  13       74.45       67.19     12.30 o 
   3   8  13       42.44       32.25      9.33 o 
   4   8  13       23.39        1.27     20.75 o 
  -6   9  13        8.61       39.27     21.93 o 
  -5   9  13       39.22       31.87     18.10 o 
  -4   9  13        7.00       23.13     13.71 o 
  -3   9  13      145.13      133.07     23.21 o 
  -2   9  13       20.88       19.17     13.18 o 
  -1   9  13       74.03       77.39     18.01 o 
   0   9  13      600.20      641.20     28.19 o 
   1   9  13       50.99       58.77     12.95 o 
   2   9  13        0.11       12.87      8.15 o 
   3   9  13       38.07       37.26     10.07 o 
   4   9  13        9.57      -14.69     54.53 o 
  -6  10  13       31.55       37.32     19.81 o 
  -5  10  13       22.97       42.12     14.36 o 
  -4  10  13       61.69       29.34     16.00 o 
  -3  10  13       64.12       26.93     15.52 o 
  -2  10  13      171.65      157.03     21.95 o 
  -1  10  13      249.18      289.74     23.23 o 
   0  10  13        1.83       -2.67     12.30 o 
   1  10  13       42.70       75.01     14.60 o 
   2  10  13       38.54       16.46     15.94 o 
   3  10  13       30.39       24.79      9.36 o 
   4  10  13        2.57       34.57     33.18 o 
  -5  11  13        8.41       35.84     22.66 o 
  -4  11  13        2.72      -16.24     16.73 o 
  -3  11  13       64.02       36.50     16.94 o 
  -2  11  13      152.08      198.69     44.01 o 
  -1  11  13       40.70       68.76     19.42 o 
   0  11  13        3.62      -12.81     15.99 o 
   1  11  13       84.77       90.44     18.34 o 
   2  11  13       37.06       28.22     15.19 o 
   3  11  13        0.56       -1.22      7.65 o 
  -5  12  13       12.09       27.86     15.60 o 
  -4  12  13       27.07       56.95     16.30 o 
  -3  12  13       20.37       15.07     18.21 o 
  -2  12  13       20.23        0.90     14.81 o 
  -1  12  13       66.43      134.48     43.84 o 
   0  12  13      146.16      164.57     60.40 o 
   1  12  13        2.63       47.77     18.22 o 
   2  12  13       49.21       77.04     16.63 o 
   3  12  13       39.57       24.93      9.43 o 
  -4  13  13        4.04       15.06     19.60 o 
  -3  13  13       57.26       66.71     23.13 o 
  -2  13  13       23.18       39.21     20.00 o 
  -1  13  13       46.73       18.53     18.63 o 
   0  13  13       47.71       61.96     16.07 o 
   1  13  13       69.98       92.61     32.94 o 
   2  13  13       25.17        7.09     11.01 o 
  -4  14  13       13.99       45.87     19.13 o 
  -3  14  13        4.24       24.32     16.72 o 
  -2  14  13        5.65       -3.01     19.73 o 
  -1  14  13      104.86      130.38     33.60 o 
   0  14  13       63.30       66.05     23.45 o 
   1  14  13       24.84       27.30     11.28 o 
   2  14  13       63.58       47.76     17.27 o 
  -3  15  13       13.40       45.47     19.10 o 
  -2  15  13       31.32       12.49     19.48 o 
  -1  15  13        9.80       12.81     18.15 o 
   0  15  13       72.37       59.48     21.35 o 
   1  15  13      120.27      152.52     44.82 o 
  -2  16  13        3.52      -16.28     20.44 o 
  -1  16  13       53.18       31.26     21.03 o 
   0  16  13       96.34       34.84     18.13 o 
  -7   0  14        2.40      -12.26     24.06 o 
  -6   0  14       57.36       18.65     22.94 o 
  -5   0  14      642.47      633.86     42.72 o 
  -4   0  14      846.70      899.24     32.91 o 
  -3   0  14       31.01       13.32     24.93 o 
  -2   0  14     3250.61     3102.03    108.58 o 
  -1   0  14     6296.79     6082.38    218.42 o 
   0   0  14      660.73      691.41     33.76 o 
   1   0  14      957.44     1049.04     32.28 o 
   2   0  14      937.31      956.39     37.94 o 
   3   0  14       37.17       35.16     22.49 o 
   4   0  14      366.67      451.39     70.47 o 
   5   0  14       28.98       93.26     69.37 o 
  -7   1  14       12.87       -1.53     15.10 o 
  -6   1  14      138.49      162.03     51.56 o 
  -5   1  14       31.07       15.16     14.28 o 
  -4   1  14      160.26      200.34     20.27 o 
  -3   1  14      809.41      862.69     28.01 o 
  -2   1  14        6.23       14.46     11.79 o 
  -1   1  14     2407.43     2342.28     58.14 o 
   0   1  14     5156.42     5390.23    361.33 o 
   1   1  14      315.65      301.15     13.19 o 
   2   1  14       54.15       84.11     15.09 o 
   3   1  14      917.46      802.54     72.62 o 
   4   1  14       52.54       56.78     19.22 o 
   5   1  14        1.99       -6.37     29.79 o 
  -7   2  14        4.47       17.08     25.74 o 
  -6   2  14       48.27       76.65     32.20 o 
  -5   2  14      101.12       84.48     16.97 o 
  -4   2  14       13.03       12.10     10.57 o 
  -3   2  14      406.84      372.05     16.21 o 
  -2   2  14     2031.40     1989.70     53.00 o 
  -1   2  14     1641.34     1670.54     67.58 o 
   0   2  14      304.88      354.22     73.98 o 
   1   2  14     1336.00     1383.30     37.42 o 
   2   2  14     1397.37     1332.93     28.31 o 
   3   2  14      156.66      130.01     12.68 o 
   4   2  14       51.80       91.32     35.11 o 
   5   2  14       47.27       46.94     62.67 o 
  -7   3  14       12.00       37.45     21.60 o 
  -6   3  14       48.31        9.67     15.97 o 
  -5   3  14       52.39       56.03     24.28 o 
  -4   3  14      538.97      491.06     16.16 o 
  -3   3  14      389.18      370.05     15.73 o 
  -2   3  14      127.88      165.85     44.19 o 
  -1   3  14      854.78      751.78    100.67 o 
   0   3  14     2048.99     2091.87     42.58 o 
   1   3  14       48.72       78.86     24.19 o 
   2   3  14       32.62       50.14      7.86 o 
   3   3  14      677.69      611.22     25.82 o 
   4   3  14       94.54      108.50     37.68 o 
  -6   4  14       34.84       29.12     18.75 o 
  -5   4  14      228.81      251.97     23.79 o 
  -4   4  14        5.88      -10.98     16.78 o 
  -3   4  14      261.96      263.91     23.66 o 
  -2   4  14      627.30      675.77     31.14 o 
  -1   4  14      906.26      953.17     37.59 o 
   0   4  14      316.63      315.47     15.76 o 
   1   4  14      988.07     1008.26     22.48 o 
   2   4  14      311.05      315.61     18.48 o 
   3   4  14        6.54        8.62      6.33 o 
   4   4  14       75.89       48.37     31.35 o 
  -6   5  14        2.95        3.52     15.48 o 
  -5   5  14       32.41       27.10     13.68 o 
  -4   5  14      346.07      355.55     29.20 o 
  -3   5  14      866.32      886.63     39.86 o 
  -2   5  14       15.76       34.50     22.33 o 
  -1   5  14      190.58      212.03     21.85 o 
   0   5  14     1424.38     1503.36     34.17 o 
   1   5  14      111.16      144.63     11.26 o 
   2   5  14       10.26       19.40      8.92 o 
   3   5  14       70.29       78.47      9.96 o 
   4   5  14       30.41       51.09     33.03 o 
  -6   6  14       26.67       40.59     35.61 o 
  -5   6  14       48.32       95.89     34.38 o 
  -4   6  14       23.74       15.28     14.90 o 
  -3   6  14      259.35      264.95     26.26 o 
  -2   6  14      500.92      529.77     29.80 o 
  -1   6  14      184.11      247.41     39.41 o 
   0   6  14      246.23      262.68     28.13 o 
   1   6  14     1475.69     1500.42     39.57 o 
   2   6  14      130.56      176.01     13.49 o 
   3   6  14       11.83       -1.71      6.94 o 
   4   6  14        9.41       -8.93     31.96 o 
  -6   7  14       22.61        2.57     17.30 o 
  -5   7  14        0.44       15.16     20.05 o 
  -4   7  14      437.99      535.08     35.38 o 
  -3   7  14      377.79      396.48     25.30 o 
  -2   7  14        4.86      -13.93     14.16 o 
  -1   7  14      918.64     1047.51     38.78 o 
   0   7  14     2138.57     2235.96     44.70 o 
   1   7  14      179.30      169.40     11.43 o 
   2   7  14       70.79       65.35      9.70 o 
   3   7  14      159.48      167.22     11.08 o 
   4   7  14       59.87       55.25     35.57 o 
  -6   8  14       23.82       22.75     17.45 o 
  -5   8  14      160.81      154.21     18.30 o 
  -4   8  14       97.25       72.79     19.06 o 
  -3   8  14       75.48       89.97     28.23 o 
  -2   8  14      201.98      248.87     24.54 o 
  -1   8  14      514.52      515.02     37.79 o 
   0   8  14       37.99       27.46     13.94 o 
   1   8  14      151.22      183.07     15.22 o 
   2   8  14       93.56      115.56      9.88 o 
   3   8  14        2.47        8.06      8.49 o 
   4   8  14       53.05       20.64     35.19 o 
  -6   9  14        3.11       -1.40     21.68 o 
  -5   9  14       26.11       20.96     15.63 o 
  -4   9  14       59.39       63.51     25.87 o 
  -3   9  14      221.42      244.73     24.71 o 
  -2   9  14        9.22        4.05     17.24 o 
  -1   9  14       10.78       -9.21     15.56 o 
   0   9  14      371.35      351.25     19.80 o 
   1   9  14      109.01      124.99     19.85 o 
   2   9  14       24.85       15.92     10.23 o 
   3   9  14       71.71       50.40      8.60 o 
   4   9  14       67.99       19.74     57.93 o 
  -5  10  14        0.45       -8.55     15.23 o 
  -4  10  14       39.65       41.24     19.28 o 
  -3  10  14      185.37      111.48     35.60 o 
  -2  10  14      572.02      633.43     37.05 o 
  -1  10  14      439.69      477.28     29.83 o 
   0  10  14       21.99       16.76     12.37 o 
   1  10  14      193.56      234.52     29.00 o 
   2  10  14       70.09       62.68     14.89 o 
   3  10  14       41.56       41.20     14.63 o 
  -5  11  14        2.13       13.21     16.65 o 
  -4  11  14       38.33       66.03     18.34 o 
  -3  11  14       79.56       81.04     18.05 o 
  -2  11  14        0.22      -11.34     22.95 o 
  -1  11  14      149.01       92.61     18.98 o 
   0  11  14      163.43      183.83     41.72 o 
   1  11  14       14.32       36.67     12.76 o 
   2  11  14       17.10       16.04     14.97 o 
   3  11  14       44.77       11.71     10.81 o 
  -5  12  14        3.60      -12.81     18.06 o 
  -4  12  14        4.63       17.95     28.76 o 
  -3  12  14       61.83       49.60     18.66 o 
  -2  12  14      219.98      215.98     22.53 o 
  -1  12  14       38.48      105.61     26.95 o 
   0  12  14        3.96      -15.67     15.67 o 
   1  12  14       15.20        6.17     23.56 o 
   2  12  14       28.17       38.61     12.52 o 
   3  12  14       19.23       20.27     14.72 o 
  -4  13  14       45.31       10.17     27.45 o 
  -3  13  14       36.96       62.62     22.06 o 
  -2  13  14        0.01       28.19     16.24 o 
  -1  13  14       26.86       24.01     16.34 o 
   0  13  14       11.16       33.65     21.11 o 
   1  13  14       25.93       19.21     17.48 o 
   2  13  14        0.46      -12.92     12.92 o 
  -4  14  14        0.00        2.22     21.97 o 
  -3  14  14       14.13       43.14     22.38 o 
  -2  14  14       72.64       64.95     22.70 o 
  -1  14  14        3.23        2.32     17.07 o 
   0  14  14       20.79       41.80     20.61 o 
   1  14  14       89.56      107.80     45.55 o 
  -3  15  14        2.04      -13.67     21.54 o 
  -2  15  14        1.94      -10.82     17.45 o 
  -1  15  14       66.06       67.47     24.61 o 
   0  15  14      103.17       97.72     22.38 o 
   1  15  14       25.46       68.34     63.85 o 
  -1  16  14        4.30       -5.82     18.87 o 
  -7   1  15        0.01       21.53     16.57 o 
  -6   1  15        7.03       14.32     14.56 o 
  -5   1  15      176.91      177.40     23.09 o 
  -4   1  15       77.56       67.31     13.98 o 
  -3   1  15       58.89       50.94     12.84 o 
  -2   1  15      205.30      265.52     18.74 o 
  -1   1  15      269.05      268.29     25.10 o 
   0   1  15       38.85       46.28     10.72 o 
   1   1  15       33.46       84.86     25.03 o 
   2   1  15       14.12       20.97     11.88 o 
   3   1  15       12.29       12.38      6.51 o 
   4   1  15        1.04       14.00     17.01 o 
  -6   2  15       22.01        8.73     11.80 o 
  -5   2  15       32.70       76.51     33.48 o 
  -4   2  15        2.70       15.72     10.40 o 
  -3   2  15        1.88        6.61     11.00 o 
  -2   2  15        2.53      -17.85     17.85 o 
  -1   2  15       62.31      252.24     42.51 o 
   0   2  15       13.18       -0.50      8.83 o 
   1   2  15      160.82      172.95     24.35 o 
   2   2  15       40.36       38.39     11.63 o 
   3   2  15        1.66       -6.57      6.57 o 
   4   2  15        5.34      -10.94     30.48 o 
  -6   3  15        3.79       15.21     13.44 o 
  -5   3  15       24.73       19.36      8.18 o 
  -4   3  15      206.08      166.41     10.67 o 
  -3   3  15       62.10       54.37      7.94 o 
  -2   3  15       55.25       30.36     18.68 o 
  -1   3  15      146.26      137.32     26.58 o 
   0   3  15        4.02       -9.90     12.27 o 
   1   3  15       36.45       47.00     11.78 o 
   2   3  15       13.65       21.71      9.66 o 
   3   3  15        0.07        4.63      5.84 o 
   4   3  15       26.67       49.64     25.67 o 
  -6   4  15       24.39        5.53     16.34 o 
  -5   4  15        0.05      -19.42     19.42 o 
  -4   4  15       14.49       24.51     14.81 o 
  -3   4  15        5.95       -5.01     15.49 o 
  -2   4  15       38.34       37.56     16.18 o 
  -1   4  15       51.69       50.19     10.40 o 
   0   4  15       15.62       24.64     10.04 o 
   1   4  15       34.09       37.63     10.37 o 
   2   4  15       34.35       25.82      9.20 o 
   3   4  15        3.65        3.67     10.64 o 
   4   4  15        6.95       13.91     20.82 o 
  -6   5  15        0.00       28.28     25.64 o 
  -5   5  15        5.85       30.16     14.00 o 
  -4   5  15       28.74       19.98     12.62 o 
  -3   5  15        0.14       -4.63     16.83 o 
  -2   5  15        3.81       18.24     12.97 o 
  -1   5  15      174.72      197.24     15.66 o 
   0   5  15      105.30       84.96     11.28 o 
   1   5  15      128.59      138.41     23.56 o 
   2   5  15       60.84       67.34      8.19 o 
   3   5  15        3.89        7.12      8.77 o 
   4   5  15        4.92        6.94     24.06 o 
  -6   6  15       10.94       29.17     27.16 o 
  -5   6  15        6.79        0.23     18.12 o 
  -4   6  15       20.24       25.30     14.93 o 
  -3   6  15       22.74       15.23     14.68 o 
  -2   6  15      297.81      316.84     25.26 o 
  -1   6  15       77.17       89.67     18.08 o 
   0   6  15        1.40        1.42     11.39 o 
   1   6  15       47.78       59.00     11.40 o 
   2   6  15       99.18       73.93     11.65 o 
   3   6  15       36.28       32.02      7.75 o 
   4   6  15       24.76        6.31     32.13 o 
  -6   7  15        7.30       14.13     13.16 o 
  -5   7  15        2.69      -22.66     22.66 o 
  -4   7  15        0.43        8.63     13.55 o 
  -3   7  15        0.56       26.27     15.90 o 
  -2   7  15       11.64        6.09     16.82 o 
  -1   7  15        3.78       -9.36     20.12 o 
   0   7  15        1.29      -10.64     10.64 o 
   1   7  15       93.19      101.40     10.92 o 
   2   7  15       39.01       61.35     12.95 o 
   3   7  15        1.96       -1.18      7.55 o 
   4   7  15        5.93        3.49     23.37 o 
  -6   8  15       45.39       62.98     18.40 o 
  -5   8  15        1.16        0.05     13.81 o 
  -4   8  15        0.66       -2.12     24.60 o 
  -3   8  15       73.48      145.19     42.91 o 
  -2   8  15      115.92      117.77     19.27 o 
  -1   8  15      125.19       96.39     17.49 o 
   0   8  15       87.91      104.30     21.44 o 
   1   8  15       23.53       29.39     11.23 o 
   2   8  15        1.60       18.45      9.99 o 
   3   8  15       86.53       33.28      9.44 o 
  -5   9  15        0.55        7.00     12.36 o 
  -4   9  15       12.97        7.50     17.39 o 
  -3   9  15       98.73      119.36     22.17 o 
  -2   9  15      163.59      211.60     33.20 o 
  -1   9  15      410.06      439.24     28.03 o 
   0   9  15       28.09       28.38     15.44 o 
   1   9  15       18.94        5.42     11.45 o 
   2   9  15      135.70      145.65     16.19 o 
   3   9  15        8.13        3.03      9.94 o 
  -5  10  15        0.17        1.66     18.20 o 
  -4  10  15        0.63       -6.21     16.07 o 
  -3  10  15      107.19      132.86     32.39 o 
  -2  10  15      199.92      207.10     48.76 o 
  -1  10  15       34.41       38.68     15.09 o 
   0  10  15      336.69      384.05     22.84 o 
   1  10  15       92.92       68.93     13.99 o 
   2  10  15        0.47       20.44     10.81 o 
   3  10  15       27.85       32.01     12.25 o 
  -5  11  15       22.76       37.14     15.29 o 
  -4  11  15       82.35       82.43     19.07 o 
  -3  11  15        5.69        3.68     16.96 o 
  -2  11  15       40.57       42.56     15.34 o 
  -1  11  15      206.13      194.29     33.76 o 
   0  11  15       61.69       50.26     22.00 o 
   1  11  15       71.80      105.00     27.77 o 
   2  11  15      114.70      119.46     21.63 o 
   3  11  15        9.37        3.55      9.01 o 
  -4  12  15        0.74       -7.07     16.93 o 
  -3  12  15       16.27       31.95     21.51 o 
  -2  12  15       21.41        4.53     17.06 o 
  -1  12  15       58.29       21.72     23.53 o 
   0  12  15       31.31       72.41     17.04 o 
   1  12  15        3.57       25.17     19.62 o 
   2  12  15        6.06       33.76     15.27 o 
  -4  13  15       23.25       22.68     19.78 o 
  -3  13  15        7.14       28.70     19.31 o 
  -2  13  15       19.83        5.77     24.56 o 
  -1  13  15       73.79       77.49     21.40 o 
   0  13  15        3.19      -12.67     14.61 o 
   1  13  15       49.74       38.81     14.60 o 
   2  13  15       35.46       14.85     15.69 o 
  -3  14  15       13.05       21.74     17.79 o 
  -2  14  15       15.31       16.66     19.46 o 
  -1  14  15        0.35        8.94     14.91 o 
   0  14  15      102.78      158.04     41.40 o 
   1  14  15       35.54       26.18     17.55 o 
  -2  15  15       15.71       31.92     22.98 o 
  -1  15  15       46.31       17.84     22.63 o 
   0  15  15        0.98       -9.15     16.07 o 
  -6   0  16        6.97       12.58     20.77 o 
  -5   0  16       19.72       18.39     18.97 o 
  -4   0  16       13.63        5.81     13.02 o 
  -1   0  16     1689.65     1737.53     73.69 o 
   0   0  16       13.72        3.04     11.94 o 
   1   0  16       31.35      551.02    297.08 o 
   2   0  16      617.77      649.27     37.27 o 
   3   0  16      343.62      273.09     56.36 o 
   4   0  16       70.82       44.43     49.53 o 
  -6   1  16       95.73       37.83     33.08 o 
  -5   1  16       46.66       29.15     11.91 o 
  -4   1  16        0.32       -7.45      8.77 o 
  -3   1  16      196.15      209.68     11.88 o 
  -2   1  16     2038.62     2010.65     78.21 o 
  -1   1  16      116.86      112.58     24.23 o 
   0   1  16      195.13      220.33     14.69 o 
   1   1  16     1007.60      828.69    106.09 o 
   2   1  16      313.77      349.15     25.35 o 
   3   1  16       59.21       43.89      9.86 o 
   4   1  16      137.55      121.17     23.23 o 
  -6   2  16        0.59       17.77     12.06 o 
  -5   2  16      158.40      168.28     22.78 o 
  -4   2  16      508.81      519.28     20.75 o 
  -3   2  16      372.35      395.00     22.33 o 
  -2   2  16      137.97      134.92     17.20 o 
  -1   2  16     2458.10     2516.78     69.16 o 
   0   2  16        8.07        5.48     11.03 o 
   1   2  16       24.98       37.35     11.34 o 
   2   2  16      374.16      418.56     26.47 o 
   3   2  16      207.26      195.43     14.88 o 
   4   2  16        1.75       22.05     32.17 o 
  -6   3  16       45.92      -17.54     20.03 o 
  -5   3  16       29.25       17.41     10.12 o 
  -4   3  16       29.14       37.18     23.11 o 
  -3   3  16      532.18      589.77     88.96 o 
  -2   3  16     1251.07     1305.97     41.75 o 
  -1   3  16       68.19       64.48     14.10 o 
   0   3  16      268.53      290.17     20.29 o 
   1   3  16      365.54      395.74     20.95 o 
   2   3  16      194.40      209.20     12.95 o 
   3   3  16        0.46       -5.34      5.34 o 
   4   3  16       27.51       57.45     38.54 o 
  -6   4  16        0.02        8.41     20.41 o 
  -5   4  16       71.22       32.30     19.86 o 
  -4   4  16      185.65      146.02     20.56 o 
  -3   4  16      131.22      194.01     47.20 o 
  -2   4  16      434.85      481.74     29.25 o 
  -1   4  16      742.45      753.85     22.06 o 
   0   4  16      252.74      251.54     14.90 o 
   1   4  16        2.20       -2.81      7.77 o 
   2   4  16      646.90      627.71     20.06 o 
   3   4  16      126.20      131.74     16.24 o 
   4   4  16       19.80        3.19     21.00 o 
  -6   5  16       36.12        3.95     12.73 o 
  -5   5  16       95.93       69.61     17.75 o 
  -4   5  16       41.13        5.84     14.44 o 
  -3   5  16      181.00      208.36     36.43 o 
  -2   5  16     1115.63     1124.88     53.06 o 
  -1   5  16       11.04       11.81     11.27 o 
   0   5  16      584.87      622.31     23.88 o 
   1   5  16     1215.55     1220.15     28.85 o 
   2   5  16       69.67       71.52     10.29 o 
   3   5  16       47.29       24.80      8.86 o 
   4   5  16       49.84       52.99     54.50 o 
  -6   6  16        0.02       54.42     25.16 o 
  -5   6  16       86.46       67.16     25.10 o 
  -4   6  16      383.48      403.14     29.37 o 
  -3   6  16      274.09      254.82     22.93 o 
  -2   6  16       34.93       51.86     15.98 o 
  -1   6  16     1039.72     1089.62     22.46 o 
   0   6  16     1420.14     1451.08     34.81 o 
   1   6  16      259.98      267.89     13.73 o 
   2   6  16      230.08      262.74     12.98 o 
   3   6  16       30.59       18.76      7.46 o 
  -6   7  16       21.25       36.75     29.00 o 
  -5   7  16       41.11       59.16     17.00 o 
  -4   7  16        1.69       14.09     16.61 o 
  -3   7  16      245.22      280.22     41.31 o 
  -2   7  16      336.49      395.97     25.71 o 
  -1   7  16      200.64      230.05     22.94 o 
   0   7  16       45.90       97.83     17.31 o 
   1   7  16      508.47      572.63     22.50 o 
   2   7  16       95.75       53.57     12.31 o 
   3   7  16        1.84       10.55      7.95 o 
  -6   8  16        5.62      -18.20     45.69 o 
  -5   8  16        0.42        8.11     15.68 o 
  -4   8  16      190.80      183.17     29.26 o 
  -3   8  16       59.62       76.67     23.36 o 
  -2   8  16       96.96       99.73     19.55 o 
  -1   8  16      545.00      560.24     30.11 o 
   0   8  16      581.21      639.50     29.12 o 
   1   8  16       51.28       41.35     11.15 o 
   2   8  16       86.40       90.27     15.50 o 
   3   8  16       98.50       46.84     12.46 o 
  -5   9  16       21.74       32.25     17.00 o 
  -4   9  16        6.60       31.76     21.02 o 
  -3   9  16      198.29      277.16     34.49 o 
  -2   9  16      428.25      458.29     42.54 o 
  -1   9  16      108.08      119.57     15.73 o 
   0   9  16       17.77       26.62     14.08 o 
   1   9  16      381.25      399.55     22.67 o 
   2   9  16       95.57       84.58     12.65 o 
   3   9  16        1.75       -3.24      9.79 o 
  -5  10  16       22.92      104.44     55.00 o 
  -4  10  16       24.36       35.57     15.20 o 
  -3  10  16       24.20       25.38     16.17 o 
  -2  10  16        5.98       12.08     15.13 o 
  -1  10  16      148.72      182.49     33.90 o 
   0  10  16      161.01      219.22     23.83 o 
   1  10  16        9.83       19.53     10.68 o 
   2  10  16       58.66       33.20     13.28 o 
  -5  11  16        1.07       20.75     23.50 o 
  -4  11  16        6.74      -17.76     19.90 o 
  -3  11  16      141.80      114.77     19.63 o 
  -2  11  16      242.32      286.15     26.60 o 
  -1  11  16      126.24       93.72     21.00 o 
   0  11  16        0.77        6.63     19.85 o 
   1  11  16      122.51      125.98     22.45 o 
   2  11  16       41.31       55.62     28.56 o 
  -4  12  16       35.45       41.88     23.78 o 
  -3  12  16       13.53       32.05     32.67 o 
  -2  12  16       35.02       73.88     20.92 o 
  -1  12  16      161.53      126.47     19.81 o 
   0  12  16       39.21       36.74     15.55 o 
   1  12  16       20.96       66.91     42.47 o 
   2  12  16       68.50       55.16     16.87 o 
  -4  13  16        0.10       -0.90     20.27 o 
  -3  13  16       30.86       11.23     20.76 o 
  -2  13  16       54.71       74.32     22.39 o 
  -1  13  16        8.24       12.09     15.59 o 
   0  13  16      157.21      143.65     21.05 o 
   1  13  16       45.36       67.35     23.39 o 
  -3  14  16       18.55       15.94     21.64 o 
  -2  14  16       27.62       15.98     22.34 o 
  -1  14  16       56.90       42.92     28.26 o 
   0  14  16       34.80       50.87     26.68 o 
  -6   1  17       10.81       10.32     13.75 o 
  -5   1  17      133.62       94.93     25.67 o 
  -4   1  17        3.73       17.68      9.21 o 
  -3   1  17       51.51       15.86     25.74 o 
  -2   1  17       19.07       50.32     22.11 o 
  -1   1  17       68.70       40.31     20.23 o 
   0   1  17      139.21      130.50     25.37 o 
   1   1  17        1.83        5.07      9.55 o 
   2   1  17        2.17        2.64      7.48 o 
   3   1  17        1.48       19.04     15.35 o 
   4   1  17        3.31      -29.75     29.75 o 
  -6   2  17        8.94        4.24     13.12 o 
  -5   2  17       35.87       40.12     15.53 o 
  -4   2  17      212.64      233.54     14.77 o 
  -3   2  17        1.96       10.73     11.41 o 
  -1   2  17      117.69      129.62     24.99 o 
   0   2  17      127.87      120.91     14.48 o 
   1   2  17       48.98       64.27     14.57 o 
   2   2  17        2.30       -8.10     15.74 o 
   3   2  17       18.38       22.39     18.21 o 
   4   2  17        6.83      -12.41     22.90 o 
  -6   3  17        3.37       -1.59     25.73 o 
  -5   3  17        0.12       -1.59      7.30 o 
  -4   3  17        6.48       18.79      5.81 o 
  -3   3  17        7.87        5.44     11.11 o 
  -2   3  17       43.98       42.82     18.57 o 
  -1   3  17      649.93      612.42     19.58 o 
   0   3  17      223.88      237.95     19.41 o 
   1   3  17      188.89      148.34     15.71 o 
   2   3  17       34.95       19.56      9.33 o 
   3   3  17        1.41        8.37     25.19 o 
  -6   4  17        1.18        9.09     16.63 o 
  -5   4  17        9.39       20.86     14.10 o 
  -4   4  17        3.79       11.03     14.66 o 
  -3   4  17        6.85        8.98     18.33 o 
  -2   4  17      431.70      476.11     37.55 o 
  -1   4  17       60.78       52.33     10.08 o 
   0   4  17       92.42       87.61     12.27 o 
   1   4  17      169.33      194.06     12.49 o 
   2   4  17      157.65      117.72     24.35 o 
   3   4  17        4.81       16.34     32.90 o 
  -6   5  17        0.09       16.98     13.54 o 
  -5   5  17        0.04      -11.97     19.65 o 
  -4   5  17       16.56       21.28     32.93 o 
  -3   5  17      135.60      187.49     24.99 o 
  -2   5  17       88.60      113.40     24.64 o 
  -1   5  17        6.24       11.80      8.85 o 
   0   5  17       11.87       50.15     29.40 o 
   1   5  17       30.69        5.38      8.60 o 
   2   5  17       15.69       14.10      9.96 o 
   3   5  17       14.50       49.33     52.45 o 
  -6   6  17        4.36      -10.99     15.45 o 
  -5   6  17        2.65      -14.85     14.85 o 
  -4   6  17        0.41      -19.09     19.09 o 
  -3   6  17       24.25       13.09     20.66 o 
  -2   6  17      348.02      401.86     25.44 o 
  -1   6  17       28.24       10.78      6.13 o 
   0   6  17       44.76       89.17     34.50 o 
   1   6  17       27.10       13.54      9.00 o 
   2   6  17        0.21       -9.17      9.17 o 
   3   6  17       10.21       -3.04     17.06 o 
  -5   7  17        0.27       19.15     16.71 o 
  -4   7  17        3.99       -2.82     30.60 o 
  -3   7  17      268.60      353.06     38.32 o 
  -2   7  17        1.60        5.53     16.12 o 
  -1   7  17      103.70      190.96     68.95 o 
   0   7  17       48.38       39.08     12.02 o 
   1   7  17       23.69        9.78     13.35 o 
   2   7  17       22.08       -2.25      9.89 o 
   3   7  17       29.86      180.84     50.58 o 
  -5   8  17        1.88        1.92     14.99 o 
  -4   8  17        4.09       39.62     22.04 o 
  -3   8  17       26.75       -4.53     25.86 o 
  -2   8  17      210.05      266.45     25.03 o 
  -1   8  17       71.67       54.25     17.99 o 
   0   8  17        0.20      -12.89     12.89 o 
   1   8  17       40.94       39.34     13.52 o 
   2   8  17       47.55       30.79     12.06 o 
   3   8  17        0.04       -2.46     31.05 o 
  -5   9  17        2.63       42.65     30.39 o 
  -4   9  17       12.71       42.41     18.56 o 
  -3   9  17       93.75       87.37     19.78 o 
  -2   9  17       26.74       28.71     18.96 o 
  -1   9  17       61.33       56.86     16.99 o 
   0   9  17       35.13       31.23     14.20 o 
   1   9  17       35.40       14.94     12.32 o 
   2   9  17       23.05       27.44      8.38 o 
  -5  10  17       36.91       87.09     41.43 o 
  -4  10  17       68.37       48.08     24.83 o 
  -3  10  17       49.23       70.29     18.41 o 
  -2  10  17       31.28       23.77     16.41 o 
  -1  10  17       17.84      -11.38     14.81 o 
   0  10  17        5.10      -13.28     18.33 o 
   1  10  17       34.31       13.88     14.86 o 
   2  10  17       29.20       19.33     11.58 o 
  -4  11  17        2.64        2.74     20.11 o 
  -3  11  17       76.20       51.15     23.20 o 
  -2  11  17       18.89       12.89     15.36 o 
  -1  11  17       49.34       16.31     18.02 o 
   0  11  17      110.30      164.12     40.14 o 
   1  11  17        5.01      -18.29     18.29 o 
   2  11  17        7.38       19.97     16.93 o 
  -4  12  17       40.13       66.26     23.46 o 
  -3  12  17        3.54       19.21     23.95 o 
  -2  12  17       42.87       18.02     22.33 o 
  -1  12  17       33.99       22.49     19.82 o 
   0  12  17       17.29       56.50     18.22 o 
   1  12  17       87.41      112.67     47.77 o 
  -3  13  17       16.42       64.44     25.27 o 
  -2  13  17        0.81      -25.02     25.02 o 
  -1  13  17       12.69       -4.93     17.37 o 
   0  13  17        6.53        9.99     23.85 o 
  -2  14  17       22.99       47.87     21.44 o 
  -1  14  17        9.20       35.42     19.16 o 
  -6   0  18       48.54       14.01     19.63 o 
  -5   0  18        8.28       15.74     18.18 o 
  -4   0  18       44.00      243.23    132.48 o 
  -3   0  18      444.83      471.07     41.42 o 
  -2   0  18      906.37      884.94     51.35 o 
  -1   0  18       76.66       37.59     17.96 o 
   0   0  18      352.26      388.55     30.38 o 
   1   0  18      358.40      390.91     26.41 o 
   2   0  18       94.22       64.51     35.64 o 
   3   0  18       73.20       83.89     46.87 o 
  -6   1  18       26.62       -1.52     11.49 o 
  -5   1  18       47.99       53.29     19.61 o 
  -4   1  18      164.60      170.82     12.23 o 
  -3   1  18        4.86        1.20      6.71 o 
  -2   1  18      228.01      221.78     30.54 o 
  -1   1  18      371.01      383.35     30.01 o 
   0   1  18      328.58      327.68     17.12 o 
   1   1  18      106.00      150.33     30.36 o 
   2   1  18      295.56      282.09     24.37 o 
   3   1  18      120.98      134.26     25.60 o 
  -6   2  18       13.99      -10.48     23.75 o 
  -5   2  18        7.16       29.92     17.19 o 
  -4   2  18       20.18       17.23      8.79 o 
  -3   2  18      444.65      445.03     20.97 o 
  -2   2  18      139.65      233.54     30.23 o 
  -1   2  18       87.55      127.93     18.27 o 
   0   2  18      652.76      683.03     29.15 o 
   1   2  18      237.64      223.96     20.69 o 
   2   2  18        1.56       -7.37      7.37 o 
   3   2  18       61.97      126.25     23.58 o 
  -6   3  18        2.09       15.21     27.38 o 
  -5   3  18       69.24       44.43     44.06 o 
  -4   3  18      295.86      226.92     17.00 o 
  -3   3  18      108.55      124.85     94.06 o 
  -2   3  18      345.70      330.86     13.83 o 
  -1   3  18      561.30      574.29     27.23 o 
   0   3  18      130.55      143.14     31.61 o 
   1   3  18      394.88      368.50     17.37 o 
   2   3  18      293.29      308.46     12.18 o 
   3   3  18       43.50        2.95     18.35 o 
  -6   4  18       16.24        3.60     21.36 o 
  -5   4  18        1.44        7.12     12.92 o 
  -4   4  18      192.91      -16.83     16.83 o 
  -3   4  18      890.54      903.89     46.23 o 
  -2   4  18       80.46       98.52     16.49 o 
  -1   4  18       46.93       40.82      8.84 o 
   0   4  18     1114.35     1108.47     28.67 o 
   1   4  18      620.28      500.61     34.31 o 
   2   4  18       15.26       25.58      9.13 o 
   3   4  18       97.14       44.68     30.47 o 
  -6   5  18        0.29        9.80     16.52 o 
  -5   5  18       33.65       57.79     21.70 o 
  -4   5  18      169.66      157.43     42.46 o 
  -3   5  18       11.43       14.30     21.01 o 
  -2   5  18      207.84      291.65     49.70 o 
  -1   5  18      641.73      629.39     22.00 o 
   0   5  18      343.72      345.18     20.75 o 
   1   5  18       13.11       24.30      9.38 o 
   2   5  18      228.37      254.42     28.31 o 
   3   5  18       52.49       -4.90     22.05 o 
  -5   6  18       35.38       17.21     14.78 o 
  -4   6  18       30.70        5.63     20.82 o 
  -3   6  18      355.54      380.14     24.45 o 
  -2   6  18       13.45       24.49     24.40 o 
  -1   6  18        3.81       -0.95     10.55 o 
   0   6  18      408.69      408.94     23.86 o 
   1   6  18      268.72      265.08     16.00 o 
   2   6  18        4.69       -3.25      9.00 o 
   3   6  18      120.96       26.07     35.22 o 
  -5   7  18       19.47       62.97     28.77 o 
  -4   7  18       85.75       76.64     19.82 o 
  -3   7  18       56.28       41.91     36.85 o 
  -2   7  18      412.78      480.07     28.98 o 
  -1   7  18      512.79      534.76     26.64 o 
   0   7  18      158.06      170.89     12.61 o 
   1   7  18       70.31       43.65      9.45 o 
   2   7  18      132.58      114.88     20.85 o 
   3   7  18       16.93       -1.96     15.45 o 
  -5   8  18        2.74        1.23     19.49 o 
  -4   8  18       31.28       43.55     31.86 o 
  -3   8  18      266.09      238.75     24.58 o 
  -2   8  18       72.63       51.67     36.72 o 
  -1   8  18        4.62       28.15     16.88 o 
   0   8  18      240.15      224.00     26.16 o 
   1   8  18      148.79      156.68     14.24 o 
   2   8  18       22.03       20.22     12.07 o 
  -5   9  18        9.25       50.64     22.39 o 
  -4   9  18       79.02      114.29     34.94 o 
  -3   9  18       73.07      104.36     24.40 o 
  -2   9  18      123.01      158.29     31.85 o 
  -1   9  18      229.65      225.52     21.91 o 
   0   9  18       65.59       47.80     15.69 o 
   1   9  18       12.25        8.15      8.34 o 
   2   9  18       70.96       35.96     10.17 o 
  -4  10  18       84.74      100.47     24.67 o 
  -3  10  18      125.99       91.44     22.27 o 
  -2  10  18       49.81       56.72     23.55 o 
  -1  10  18       14.72        3.66     14.53 o 
   0  10  18      115.88       60.94     17.75 o 
   1  10  18       51.39       37.17     13.75 o 
   2  10  18       12.93       29.53     20.11 o 
  -4  11  18       64.68       47.43     32.01 o 
  -3  11  18        6.10       12.42     20.60 o 
  -2  11  18       42.20       34.64     23.43 o 
  -1  11  18       66.30      118.08     28.47 o 
   0  11  18        6.98       13.87     14.73 o 
   1  11  18       27.25       -0.66     21.73 o 
  -3  12  18       68.10       81.53     27.14 o 
  -2  12  18       39.94       74.33     24.50 o 
  -1  12  18        0.36        0.61     14.05 o 
   0  12  18      125.91       90.83     20.50 o 
  -2  13  18       62.30       54.53     22.37 o 
  -1  13  18      173.29      285.78     75.50 o 
   0  13  18       20.63      -10.64     19.91 o 
  -6   1  19        0.49        4.74     19.97 o 
  -5   1  19       21.97       46.66     25.57 o 
  -4   1  19        7.42        8.86     10.45 o 
  -3   1  19        5.71      -20.04     24.57 o 
  -2   1  19        1.38       33.91     15.29 o 
  -1   1  19        8.19      -16.55     16.85 o 
   0   1  19        7.63       27.83     12.55 o 
   1   1  19       36.07       30.90      9.22 o 
   2   1  19       16.93       26.93     18.93 o 
   3   1  19        1.79      -19.11     20.32 o 
  -6   2  19        5.99       20.54     25.27 o 
  -5   2  19       87.85      119.92     41.17 o 
  -4   2  19       32.61       18.60     10.65 o 
  -3   2  19        6.86       20.01     11.01 o 
  -2   2  19       15.09       31.75     25.06 o 
  -1   2  19        3.54        6.55     12.12 o 
   0   2  19      176.07      176.02     16.53 o 
   1   2  19       24.91        9.10      8.98 o 
   2   2  19       34.06       40.13     15.94 o 
   3   2  19        2.04      -18.13     19.54 o 
  -6   3  19        0.31       -1.56     24.46 o 
  -5   3  19       22.02       24.52     25.82 o 
  -4   3  19       18.84       11.69     12.69 o 
  -2   3  19       19.97       21.43      7.81 o 
  -1   3  19      109.46      109.71     15.97 o 
   0   3  19       23.88       27.04     21.22 o 
   1   3  19        9.29        4.51      9.02 o 
   2   3  19        3.28       -5.29      7.04 o 
   3   3  19       12.93       21.71     16.40 o 
  -5   4  19        2.07       -7.40     17.80 o 
  -4   4  19       23.95        0.90     13.60 o 
  -3   4  19       29.85      -44.49     44.49 o 
  -2   4  19      150.76      130.52     16.89 o 
  -1   4  19       33.02       25.05     10.21 o 
   0   4  19        0.65        1.62      9.91 o 
   1   4  19        6.83       -7.22     12.08 o 
   2   4  19        3.57        7.94      7.43 o 
   3   4  19        3.56       -0.05     25.57 o 
  -5   5  19        1.78       18.27     18.03 o 
  -4   5  19        0.16       14.22     26.78 o 
  -3   5  19      126.64       86.72     19.30 o 
  -2   5  19       44.80       27.76     19.74 o 
  -1   5  19       50.11       34.08     10.77 o 
   0   5  19       36.35       44.97     11.67 o 
   1   5  19      125.58      129.38     24.32 o 
   2   5  19        0.81        4.68      9.57 o 
  -5   6  19        5.26        0.85     19.34 o 
  -4   6  19       21.66        8.28     22.79 o 
  -3   6  19       27.30        5.38     16.06 o 
  -2   6  19       54.89       35.80     19.41 o 
  -1   6  19       31.27       29.36     15.22 o 
   0   6  19       37.85       35.17     13.01 o 
   1   6  19       28.62       19.97     10.92 o 
   2   6  19       70.52       47.43     10.71 o 
  -5   7  19        1.04      -16.04     16.56 o 
  -4   7  19        0.25       -5.06     20.86 o 
  -3   7  19      108.33      213.07     47.12 o 
  -2   7  19        4.56       18.03     20.56 o 
  -1   7  19       15.02       12.00     22.69 o 
   0   7  19       47.70       74.14     18.12 o 
   1   7  19       62.84       61.97      9.80 o 
   2   7  19        0.08        5.47     10.75 o 
  -5   8  19       13.12       23.00     29.09 o 
  -4   8  19       52.50      132.57     54.53 o 
  -3   8  19       34.87       17.07     24.72 o 
  -2   8  19        0.48       -7.23     36.01 o 
  -1   8  19       43.50       61.05     13.79 o 
   0   8  19       47.10       21.90     12.17 o 
   1   8  19        3.95        6.44      9.99 o 
   2   8  19       13.21       -0.96      9.74 o 
  -4   9  19       17.12       25.33     20.48 o 
  -3   9  19       42.11       95.36     38.06 o 
  -2   9  19       12.44       20.69     19.44 o 
  -1   9  19       11.55        4.24     14.93 o 
   0   9  19       54.90       52.31     18.58 o 
   1   9  19       22.15       10.28      9.13 o 
  -4  10  19       35.58       49.95     22.52 o 
  -3  10  19        7.56      -22.09     23.79 o 
  -2  10  19        1.35       23.52     15.91 o 
  -1  10  19       86.18       82.01     21.81 o 
   0  10  19       86.56      122.93     31.82 o 
   1  10  19        4.42       -6.81     12.23 o 
  -3  11  19        4.50      -23.32     23.32 o 
  -2  11  19       44.39       52.58     20.86 o 
  -1  11  19       35.97       27.88     19.12 o 
   0  11  19       14.60       35.66     20.06 o 
  -2  12  19        1.69       -9.15     21.87 o 
  -1  12  19       26.59       55.18     20.85 o 
   0  12  19       45.54       30.63     26.12 o 
  -5   0  20      116.16      141.40     20.97 o 
  -4   0  20      149.34      117.66     21.68 o 
   0   0  20        0.01        4.89     11.48 o 
   1   0  20      240.94      246.13     43.79 o 
   2   0  20       30.90       32.60     35.26 o 
  -5   1  20        0.26       -1.49     18.35 o 
  -4   1  20      254.96      256.90     39.38 o 
  -1   1  20      171.20      251.21     30.99 o 
   0   1  20      370.42      332.67     16.72 o 
   1   1  20       62.49       44.37     20.51 o 
   2   1  20       38.24       54.38     19.86 o 
  -5   2  20      130.88      153.93     30.86 o 
  -4   2  20        3.32       13.30     12.27 o 
  -3   2  20       80.26       91.13     23.04 o 
  -2   2  20      674.66      726.26     52.51 o 
  -1   2  20      336.00      389.31     64.91 o 
   0   2  20        0.46       12.81     19.39 o 
   1   2  20      536.75      525.85     21.60 o 
   2   2  20      167.82      144.98     30.27 o 
  -5   3  20        0.52       25.13     25.48 o 
  -4   3  20      131.55       32.31     13.99 o 
  -3   3  20      239.39      227.36     38.94 o 
  -2   3  20      146.48      137.74     63.66 o 
  -1   3  20      155.07      175.74     19.49 o 
   0   3  20      650.68      668.59     34.98 o 
   1   3  20      314.06      286.77     51.69 o 
   2   3  20       45.70       48.73      9.32 o 
  -5   4  20       68.44       11.73     21.18 o 
  -4   4  20      112.68      135.22     61.18 o 
  -3   4  20       13.47      -18.50     23.27 o 
  -2   4  20      113.23      100.61     31.60 o 
  -1   4  20      347.76      326.17     17.68 o 
   0   4  20       28.12       35.96     11.09 o 
   1   4  20      187.80      185.79     17.95 o 
   2   4  20       97.95       77.07     20.31 o 
  -5   5  20        0.26       -6.14     17.52 o 
  -4   5  20      117.43      104.69     62.17 o 
  -3   5  20      275.36      284.41     30.32 o 
  -2   5  20       39.36       14.47     17.65 o 
  -1   5  20      234.86      206.17     35.27 o 
   0   5  20      382.41      433.23     25.01 o 
   1   5  20       76.89       37.51      9.88 o 
   2   5  20       45.99       59.44     10.74 o 
  -5   6  20       21.84       -0.70     16.32 o 
  -4   6  20        7.89        8.85     19.71 o 
  -3   6  20       33.12      -13.68     17.72 o 
  -2   6  20      379.58      360.16     40.67 o 
  -1   6  20      239.21      344.67     49.67 o 
   0   6  20       17.35        3.97     14.08 o 
   1   6  20      104.64      111.08     22.91 o 
   2   6  20       99.60       63.50     17.64 o 
  -5   7  20        0.79       -8.85     23.25 o 
  -4   7  20       33.65       17.73     23.33 o 
  -3   7  20       19.74       33.37     21.55 o 
  -2   7  20       29.40       47.16     16.15 o 
  -1   7  20       85.22       98.92     17.66 o 
   0   7  20      229.20      230.08     26.30 o 
   1   7  20      116.61      127.98     31.39 o 
   2   7  20       16.41        8.36     11.41 o 
  -4   8  20        0.25        7.04     21.27 o 
  -3   8  20        0.34       13.97     20.82 o 
  -2   8  20      165.07      313.44     49.08 o 
  -1   8  20       93.59      116.33     21.06 o 
   0   8  20        1.28        7.98     11.94 o 
   1   8  20       93.85       62.52     19.20 o 
  -4   9  20       44.47       52.64     20.38 o 
  -3   9  20       24.19        7.76     26.42 o 
  -2   9  20        8.08       -1.87     19.87 o 
  -1   9  20       79.45      124.17     21.54 o 
   0   9  20       76.67       75.65     16.38 o 
   1   9  20       14.03       13.85     11.59 o 
  -3  10  20        2.35      -11.44     16.90 o 
  -2  10  20      108.30      124.15     22.05 o 
  -1  10  20       23.78        6.00     18.93 o 
   0  10  20       39.68       20.52     16.32 o 
  -3  11  20       19.57      -14.99     56.51 o 
  -2  11  20        0.08       15.19     20.02 o 
  -1  11  20       90.29      175.59     61.31 o 
  -5   1  21        0.22       -0.39     16.38 o 
  -4   1  21        8.92       19.11     20.44 o 
  -3   1  21        3.26      -20.34     22.55 o 
  -1   1  21       24.90       24.40      8.62 o 
   0   1  21       22.40       10.23     12.10 o 
   1   1  21       19.42       20.64     14.72 o 
   2   1  21       10.28       15.41     23.20 o 
  -5   2  21        1.80        9.53     22.32 o 
  -4   2  21        0.10       19.67     12.80 o 
  -3   2  21        0.77       18.99      9.60 o 
  -2   2  21        7.77        7.67     11.06 o 
  -1   2  21       48.40       40.27     17.37 o 
   0   2  21       57.42       43.00     21.25 o 
   1   2  21        0.39        1.91     14.62 o 
   2   2  21        4.80       -3.83      9.18 o 
  -5   3  21       40.67       25.51     27.98 o 
  -4   3  21        4.21       -6.58     12.87 o 
  -2   3  21        2.48        3.77     10.52 o 
  -1   3  21       25.97        9.86     13.86 o 
   0   3  21        0.09      -12.04     12.04 o 
   1   3  21        9.59       25.97     11.69 o 
   2   3  21        0.08       -0.21      8.65 o 
  -5   4  21       33.91      -16.42     21.53 o 
  -3   4  21       34.97      101.45     56.11 o 
  -2   4  21       16.75        6.60     22.21 o 
  -1   4  21       19.68       13.85      9.80 o 
   0   4  21       35.43       42.22     15.05 o 
   1   4  21        5.21       11.31     12.76 o 
   2   4  21        0.12        3.17      9.29 o 
  -5   5  21        8.67       18.19     19.95 o 
  -4   5  21       53.87       83.00     58.15 o 
  -3   5  21       13.10       25.67     28.75 o 
  -2   5  21       10.27      -10.72     27.61 o 
  -1   5  21       55.41       54.60     20.21 o 
   0   5  21        0.10        3.96     10.98 o 
   1   5  21        8.25       -8.80      8.80 o 
  -4   6  21        9.34       -2.50     23.61 o 
  -3   6  21        6.42       26.28     19.46 o 
  -2   6  21        4.56      -11.13     26.16 o 
  -1   6  21       47.43       58.52     21.21 o 
   0   6  21       30.40       17.70     12.23 o 
   1   6  21       30.51       49.13     25.72 o 
  -4   7  21       22.53       38.90     19.39 o 
  -3   7  21        2.69      -20.43     24.35 o 
  -2   7  21        1.16        3.05     20.84 o 
  -1   7  21        9.01       25.24     24.69 o 
   0   7  21        1.08       19.47     14.58 o 
   1   7  21       13.71       41.68     18.38 o 
  -4   8  21        0.21       15.51     32.97 o 
  -3   8  21        2.22      -11.87     22.52 o 
  -2   8  21       29.53       63.21     20.90 o 
  -1   8  21        3.11        9.65     13.94 o 
   0   8  21       40.23       21.39     13.28 o 
   1   8  21        4.82       18.40     34.95 o 
  -3   9  21        0.68       -5.73     19.19 o 
  -2   9  21        7.00       -1.79     23.55 o 
  -1   9  21       62.13       59.70     18.58 o 
   0   9  21        4.72       11.47     13.67 o 
  -2  10  21       27.50       -6.38     16.72 o 
  -1  10  21        2.17       23.16     32.21 o 
  -2   0  22       43.68      -11.78     25.36 o 
  -1   0  22      447.80      519.54     37.48 o 
   0   0  22      232.53      265.58     34.71 o 
   1   0  22       80.43       69.93     18.13 o 
  -4   1  22        3.34        5.45     18.65 o 
  -1   1  22      163.43      168.29     24.04 o 
   0   1  22      212.81      278.47     15.88 o 
   1   1  22      113.66       78.12     23.97 o 
  -5   2  22       15.84       23.47     22.24 o 
  -4   2  22      162.15      152.21     62.90 o 
  -2   2  22        6.57      179.21    142.01 o 
  -1   2  22      322.51      323.02     38.52 o 
   0   2  22      270.91      283.50     32.26 o 
   1   2  22        5.80      -13.18     13.18 o 
  -4   3  22        0.17      -10.83     12.87 o 
  -3   3  22      115.79       63.19     34.73 o 
  -1   3  22       44.31       47.89     15.34 o 
   0   3  22      114.18       90.47     13.65 o 
   1   3  22       68.33       84.71     13.70 o 
  -4   4  22       68.77       32.19     35.59 o 
  -3   4  22       45.98       32.52     21.28 o 
  -2   4  22       44.98       20.13     29.81 o 
  -1   4  22      335.49      308.29     47.75 o 
   0   4  22      156.38      120.53     17.01 o 
   1   4  22        6.88       15.13     13.29 o 
  -4   5  22        5.31       10.91     39.58 o 
  -3   5  22       45.84       64.31     25.00 o 
  -2   5  22      206.54      173.98     53.36 o 
  -1   5  22       44.26       20.29     24.34 o 
   0   5  22       63.81       40.37     11.14 o 
   1   5  22      123.19      127.02     34.31 o 
  -4   6  22       92.65       93.49     54.49 o 
  -3   6  22      114.67      167.56     31.95 o 
  -2   6  22        0.75       29.14     21.01 o 
  -1   6  22      174.57      299.26     29.72 o 
   0   6  22       57.13       22.45     23.90 o 
  -3   7  22      100.68      177.59     31.50 o 
  -2   7  22      148.47      180.09     25.00 o 
  -1   7  22        4.86        2.99     17.66 o 
   0   7  22       23.20       15.68     14.55 o 
  -3   8  22       24.44       43.85     35.35 o 
  -2   8  22       24.64       34.19     23.57 o 
  -1   8  22      100.70       81.66     26.55 o 
   0   8  22        7.94       -2.81     17.64 o 
  -2   9  22       43.56       53.65     23.37 o 
  -1   9  22        1.87       22.13     24.59 o 
  -2   1  23        1.38      -11.60     26.38 o 
  -1   1  23       56.93       17.98     11.69 o 
   0   1  23       33.38       81.04     12.76 o 
   1   1  23       17.51       30.62     20.87 o 
  -4   2  23        2.96        0.89     12.10 o 
  -1   2  23        8.23        0.42     13.94 o 
   0   2  23       17.68       44.53     28.48 o 
   1   2  23        0.02       15.84     11.63 o 
  -4   3  23        0.29       23.66     13.79 o 
  -1   3  23        0.29       11.62     25.51 o 
   0   3  23        7.93       12.46     17.11 o 
  -4   4  23        0.07       -3.18     34.60 o 
  -3   4  23        4.64       60.84     36.54 o 
  -2   4  23        0.61       10.91     23.54 o 
  -1   4  23        4.27        5.61     29.23 o 
   0   4  23        0.23       -2.30     12.50 o 
  -3   5  23       10.14      -19.22     23.19 o 
  -2   5  23       12.44       38.65     27.63 o 
  -1   5  23        1.40       -2.51     20.08 o 
   0   5  23       41.29       30.16     16.51 o 
  -3   6  23        9.68       22.52     35.40 o 
  -2   6  23        8.17        6.04     29.50 o 
  -1   6  23       49.87       34.72     17.94 o 
   0   6  23        2.46       10.37     18.26 o 
  -2   7  23        3.09       25.38     21.57 o 
  -1   7  23       21.34        1.35     16.03 o 
  -1   0  24       22.90       20.80     15.41 o 
   0   0  24       81.95       81.57     28.42 o 
  -1   1  24      143.13       40.47     20.44 o 
   0   1  24       85.14       66.03     19.59 o 
   0   2  24       71.25       43.61     26.99 o 
  -3   4  24       88.85       92.14     44.17 o 
  -2   4  24       72.40       60.86     53.90 o 
  -1   4  24        1.16       38.40     29.04 o 
  -2   5  24       55.19       15.77     19.32 o 
                                                 
